# Supplementary material for: 1-Methyl-3-(naphthalen-2-yl)cyclo­penta­diene
Source: IUCrdata. 2023 Oct 10;8(Pt 10):x230856. doi: 10.1107/S2414314623008568 (PMC10626846; doi:10.1107/S2414314623008568)
Supplement: Supplementary file 1 [file x-08-x230856-sup1.cif]

##############################################################################
#                                                                            #
# This CIF contains the data for a data article accepted for                 #
# publication in IUCrData. It conforms to the requirements of                #
# Notes for Authors for IUCrData, and has been                               #
# peer reviewed under the auspices of IUCrData.                              #
#                                                                            #
# Full details of the Crystallographic Information File format               #
# are given in the paper "The Crystallographic Information File (CIF):       #
# a New Standard Archive File for Crystallography" by S. R. Hall, F. H.      #
# Allen and I. D. Brown [Acta Cryst. (1991), A47, 655-685].                  #
#                                                                            #
# The current version of the core CIF dictionary is obtainable from          #
# ftp://ftp.iucr.org/pub/cif_core.dic.                                       #
#                                                                            #
# Software is freely available for graphical display of the structure(s)     #
# in this CIF. For information consult the CIF software page                 #
# http://www.iucr.org/resources/cif/software.                                #
#                                                                            #
# This file may be used for bona fide research purposes within the           #
# scientific community so long as proper attribution is given to the data    # 
# article from which it was obtained.                                        #
#                                                                            #
##############################################################################
data_I
_audit_creation_method
;
Olex2 1.5-ac5-021
(compiled 2022.02.15 svn.rf212a0ae for Rigaku Oxford Diffraction, GUI svn.r6439)
;
_journal_date_recd_electronic     2023-09-20
_journal_date_accepted     2023-09-27
_journal_name_full     'IUCrData'
_journal_year     2023
_journal_volume     8
_journal_issue      1
_journal_page_first     0
_journal_page_last     0
_journal_paper_category     HO
_journal_paper_doi     10.1107/S2414314623008568
_journal_coeditor_code     ZL4062
_publ_contact_author_name     'Peter J. Bonitatibus Jr.'
_publ_contact_author_address
;
Department of Chemistry and Chemical Biology
Cogswell Laboratory
110 8th Street
Troy, NY USA 12180
;
_publ_contact_author_email     'bonitp2@rpi.edu'
_publ_contact_author_fax     ?
_publ_contact_author_phone     '518-281-2340'
_publ_section_title
;
1-Methyl-3-(naphthalen-2-yl)cyclopentadiene
;
_publ_section_title_footnote     .
loop_
    _publ_author_name
    _publ_author_footnote
    _publ_author_address
    'Michailidis, Melina' .
;
Rensselaer Polytechnic Institute
Department of Chemistry and Chemical Biology
Cogswell Laboratory
110 8th Street
Troy, NY 12180
USA
;
    'Bonitatibus Jr., Peter J.' .
;
Rensselaer Polytechnic Institute
Department of Chemistry and Chemical Biology
Cogswell Laboratory
110 8th Street
Troy, NY 12180
USA
;
_publ_section_synopsis
;
An asymmetric naphthyl-/methyl-substituted cyclopentadiene was synthesized and
one isomer (of five accessible) was isolated and characterized by ^1^H NMR and
X-ray diffraction. The title compound  is envisioned as a \p-bonded `antenna'
ligand to enhance lanthanide ion luminescence sensitization.
;
_chemical_name_systematic
;
1-Methyl-3-(naphthalen-2-yl)cyclopentadiene
;
_chemical_name_common
;
1-Methyl-3-(2-naphthyl)cyclopentadiene
;
_chemical_formula_moiety     'C16 H14'
_chemical_formula_sum     'C16 H14'
_chemical_formula_iupac     'C16 H14'
_chemical_formula_weight     206.27
_chemical_melting_point     ?
_space_group_crystal_system     orthorhombic
_space_group_name_H-M_alt     'P b c a'
_space_group_name_Hall     '-P 2ac 2ab'
loop_
    _space_group_symop_operation_xyz
    'x, y, z'
    '-x+1/2, -y, z+1/2'
    '-x, y+1/2, -z+1/2'
    'x+1/2, -y+1/2, -z'
    '-x, -y, -z'
    'x-1/2, y, -z-1/2'
    'x, -y-1/2, z-1/2'
    '-x-1/2, y-1/2, z'
_cell_length_a     15.1769(4)
_cell_length_b     5.8576(2)
_cell_length_c     25.2717(7)
_cell_angle_alpha     90
_cell_angle_beta     90
_cell_angle_gamma     90
_cell_volume     2246.66(12)
_cell_formula_units_Z     8
_cell_measurement_reflns_used     4778
_cell_measurement_theta_min     3.4880
_cell_measurement_theta_max     76.0270
_cell_measurement_temperature     108(3)
_exptl_crystal_description     block
_exptl_crystal_colour     'clear light colourless'
_exptl_crystal_size_max     0.12
_exptl_crystal_size_mid     0.072
_exptl_crystal_size_min     0.049
_exptl_crystal_density_diffrn     1.220
_exptl_crystal_density_meas     ?
_exptl_crystal_density_method     ?
_exptl_crystal_F_000     880
loop_
    _exptl_crystal_face_index_h
    _exptl_crystal_face_index_k
    _exptl_crystal_face_index_l
    _exptl_crystal_face_perp_dist
    1 0 -16 0.0234
    -1 0 16 0.0259
    1 -3 8 0.0238
    -1 3 -7 0.0684
    10 0 -4 0.0157
    -9 0 5 0.0336
    -2 4 3 0.0747
    2 -3 -11 0.0366
    -9 0 5 0.0311
    -6 -2 -10 0.0312
    -2 1 15 0.0456
_exptl_absorpt_coefficient_mu     0.515
_exptl_absorpt_correction_type     gaussian
_exptl_absorpt_process_details
;
(CrysAlisPro; Rigaku OD, 2023)
;
_exptl_absorpt_correction_T_min     0.892
_exptl_absorpt_correction_T_max     1.000
_diffrn_ambient_temperature     108(3)
_diffrn_source     'micro-focus sealed X-ray tube'
_diffrn_radiation_type     'Cu K\a'
_diffrn_radiation_wavelength     1.54184
_diffrn_radiation_monochromator     mirror
_diffrn_measurement_device_type     'XtaLAB Synergy, Dualflex, HyPix'
_diffrn_measurement_device     'four-circle diffractometer'
_diffrn_measurement_method     '\w scans'
_diffrn_detector     'Hybrid Pixel Array Detector'
_diffrn_detector_area_resol_mean     10.0000
_diffrn_reflns_number     8233
_diffrn_reflns_av_R_equivalents     0.0522
_diffrn_reflns_av_unetI/netI     0.0422
_diffrn_reflns_theta_min     3.498
_diffrn_reflns_theta_max     68.488
_diffrn_reflns_theta_full     67.684
_diffrn_measured_fraction_theta_max     0.987
_diffrn_measured_fraction_theta_full     0.989
_diffrn_reflns_limit_h_min     -18
_diffrn_reflns_limit_h_max     17
_diffrn_reflns_limit_k_min     -7
_diffrn_reflns_limit_k_max     5
_diffrn_reflns_limit_l_min     -30
_diffrn_reflns_limit_l_max     18
_diffrn_radiation_probe     x-ray
_refine_special_details
;
All non-hydrogen atoms were refined anisotropically
and all H atom positions were calculated geometrically and refined using a
riding model.
;
_reflns_number_total     2043
_reflns_number_gt     1781
_reflns_threshold_expression     'I > 2\s(I)'
_refine_ls_structure_factor_coef     Fsqd
_refine_ls_matrix_type     full
_refine_ls_R_factor_all     0.0612
_refine_ls_R_factor_gt     0.0536
_refine_ls_wR_factor_gt     0.1357
_refine_ls_wR_factor_ref     0.1411
_refine_ls_goodness_of_fit_ref     1.057
_refine_ls_restrained_S_all     1.057
_refine_ls_number_reflns     2043
_refine_ls_number_parameters     146
_refine_ls_number_restraints     0
_refine_ls_hydrogen_treatment     constr
_refine_ls_weighting_scheme     calc
_refine_ls_weighting_details
              'w=1/[\s^2^(Fo^2^)+(0.0670P)^2^+1.5617P] where P=(Fo^2^+2Fc^2^)/3'
_atom_sites_solution_hydrogens     geom
_atom_sites_solution_primary     dual
_atom_sites_solution_secondary     ?
_refine_ls_shift/su_max     0.001
_refine_ls_shift/su_mean     0.000
_refine_diff_density_max     0.239
_refine_diff_density_min     -0.212
_refine_ls_extinction_method     none
_refine_ls_extinction_coef     .
loop_
    _atom_type_symbol
    _atom_type_description
    _atom_type_scat_dispersion_real
    _atom_type_scat_dispersion_imag
    _atom_type_scat_source
    'C' 'C' 0.0181 0.0091
                         'International Tables Vol C Tables 4.2.6.8 and 6.1.1.4'
    'H' 'H' 0.0000 0.0000
                         'International Tables Vol C Tables 4.2.6.8 and 6.1.1.4'
_computing_data_collection
;
CrysAlisPro 1.171.42.80a (Rigaku OD, 2023)
;
_computing_cell_refinement
;
CrysAlisPro 1.171.42.80a (Rigaku OD, 2023)
;
_computing_data_reduction
;
CrysAlisPro 1.171.42.80a (Rigaku OD, 2023)
;
_computing_structure_solution
;
<i>SHELXT2014/5</i> (Sheldrick, 2015a)
;
_computing_structure_refinement
;
<i>SHELXL2016/6</i> (Sheldrick, 2015b)
;
_computing_molecular_graphics
;
Olex2 1.5-ac5-021 (Dolomanov <i>et al.</i>,  2009)
;
_computing_publication_material
;
Olex2 1.5-ac5-021 (Dolomanov <i>et al.</i>,  2009)
;
loop_
    _atom_site_type_symbol
    _atom_site_label
    _atom_site_fract_x
    _atom_site_fract_y
    _atom_site_fract_z
    _atom_site_U_iso_or_equiv
    _atom_site_adp_type
    _atom_site_calc_flag
    _atom_site_occupancy
    _atom_site_disorder_assembly
    _atom_site_disorder_group
    C C1 0.33584(11) 0.4499(3) 0.83770(7) 0.0231(4) Uani d 1 . .
    H H1 0.304514 0.310583 0.833690 0.028 Uiso calc 1 . .
    C C2 0.35225(11) 0.5625(3) 0.88793(7) 0.0246(4) Uani d 1 . .
    C C3 0.39827(12) 0.7593(3) 0.87825(7) 0.0266(4) Uani d 1 . .
    H H3 0.416965 0.865805 0.904289 0.032 Uiso calc 1 . .
    C C4 0.41436(11) 0.7795(3) 0.81995(7) 0.0250(4) Uani d 1 . .
    H H4A 0.387308 0.920341 0.805653 0.030 Uiso calc 1 . .
    H H4B 0.478272 0.781264 0.812124 0.030 Uiso calc 1 . .
    C C5 0.37161(10) 0.5719(3) 0.79708(7) 0.0212(4) Uani d 1 . .
    C C6 0.37066(10) 0.5194(3) 0.74040(6) 0.0206(4) Uani d 1 . .
    C C7 0.33159(10) 0.3124(3) 0.72152(7) 0.0221(4) Uani d 1 . .
    H H7 0.307475 0.207164 0.746172 0.027 Uiso calc 1 . .
    C C8 0.32835(11) 0.2636(3) 0.66883(7) 0.0233(4) Uani d 1 . .
    H H8 0.301906 0.124974 0.657483 0.028 Uiso calc 1 . .
    C C9 0.36362(10) 0.4153(3) 0.63058(7) 0.0219(4) Uani d 1 . .
    C C10 0.36012(12) 0.3717(3) 0.57556(7) 0.0274(4) Uani d 1 . .
    H H10 0.332560 0.236549 0.563016 0.033 Uiso calc 1 . .
    C C11 0.39603(13) 0.5223(3) 0.54022(7) 0.0311(4) Uani d 1 . .
    H H11 0.393374 0.490849 0.503378 0.037 Uiso calc 1 . .
    C C12 0.43706(12) 0.7242(3) 0.55830(7) 0.0292(4) Uani d 1 . .
    H H12 0.462141 0.827380 0.533505 0.035 Uiso calc 1 . .
    C C13 0.44094(11) 0.7723(3) 0.61096(7) 0.0245(4) Uani d 1 . .
    H H13 0.468654 0.908877 0.622521 0.029 Uiso calc 1 . .
    C C14 0.40416(10) 0.6212(3) 0.64870(7) 0.0207(4) Uani d 1 . .
    C C15 0.40649(10) 0.6670(3) 0.70371(6) 0.0207(4) Uani d 1 . .
    H H15 0.433592 0.803662 0.715715 0.025 Uiso calc 1 . .
    C C16 0.32435(13) 0.4703(3) 0.93989(7) 0.0311(5) Uani d 1 . .
    H H16A 0.260298 0.449195 0.940060 0.047 Uiso calc 1 . .
    H H16B 0.340994 0.577529 0.967929 0.047 Uiso calc 1 . .
    H H16C 0.353315 0.323142 0.946051 0.047 Uiso calc 1 . .
loop_
    _atom_site_aniso_label
    _atom_site_aniso_U_11
    _atom_site_aniso_U_22
    _atom_site_aniso_U_33
    _atom_site_aniso_U_12
    _atom_site_aniso_U_13
    _atom_site_aniso_U_23
    C1 0.0203(8) 0.0213(9) 0.0278(9) 0.0000(7) -0.0002(6) -0.0007(7)
    C2 0.0210(8) 0.0266(9) 0.0261(9) 0.0042(7) -0.0015(6) 0.0005(7)
    C3 0.0263(9) 0.0281(9) 0.0256(9) -0.0008(7) -0.0020(7) -0.0027(8)
    C4 0.0245(9) 0.0230(9) 0.0275(9) -0.0030(7) 0.0004(7) -0.0011(7)
    C5 0.0152(8) 0.0210(9) 0.0274(9) 0.0034(6) -0.0005(6) 0.0007(7)
    C6 0.0146(8) 0.0211(8) 0.0263(9) 0.0041(6) -0.0005(6) -0.0007(7)
    C7 0.0172(8) 0.0205(9) 0.0288(9) 0.0005(6) 0.0010(6) 0.0029(7)
    C8 0.0186(8) 0.0199(9) 0.0315(9) -0.0003(7) -0.0025(7) -0.0017(7)
    C9 0.0179(8) 0.0205(9) 0.0273(9) 0.0038(7) -0.0021(6) -0.0004(7)
    C10 0.0269(9) 0.0257(9) 0.0298(9) 0.0013(7) -0.0047(7) -0.0039(8)
    C11 0.0364(10) 0.0344(10) 0.0226(8) 0.0041(8) -0.0034(7) -0.0013(8)
    C12 0.0298(10) 0.0303(10) 0.0274(9) 0.0016(8) 0.0010(7) 0.0061(8)
    C13 0.0218(8) 0.0224(9) 0.0292(9) 0.0004(7) 0.0007(7) 0.0023(7)
    C14 0.0159(8) 0.0187(8) 0.0274(9) 0.0034(6) -0.0005(6) -0.0005(7)
    C15 0.0171(8) 0.0179(8) 0.0269(8) 0.0004(6) -0.0005(6) -0.0018(7)
    C16 0.0362(10) 0.0320(10) 0.0251(9) -0.0010(8) -0.0004(7) 0.0013(8)
_geom_special_details
;
 All esds (except the esd in the dihedral angle between two l.s. planes)
 are estimated using the full covariance matrix.  The cell esds are taken
 into account individually in the estimation of esds in distances, angles
 and torsion angles; correlations between esds in cell parameters are only
 used when they are defined by crystal symmetry.  An approximate (isotropic)
 treatment of cell esds is used for estimating esds involving l.s. planes.
;
loop_
    _geom_bond_atom_site_label_1
    _geom_bond_atom_site_label_2
    _geom_bond_site_symmetry_2
    _geom_bond_distance
    _geom_bond_publ_flag
    C1 H1 . 0.9500 ?
    C1 C2 . 1.452(2) ?
    C1 C5 . 1.364(2) ?
    C2 C3 . 1.370(3) ?
    C2 C16 . 1.482(2) ?
    C3 H3 . 0.9500 ?
    C3 C4 . 1.498(2) ?
    C4 H4A . 0.9900 ?
    C4 H4B . 0.9900 ?
    C4 C5 . 1.494(2) ?
    C5 C6 . 1.465(2) ?
    C6 C7 . 1.432(2) ?
    C6 C15 . 1.379(2) ?
    C7 H7 . 0.9500 ?
    C7 C8 . 1.363(2) ?
    C8 H8 . 0.9500 ?
    C8 C9 . 1.418(2) ?
    C9 C10 . 1.415(2) ?
    C9 C14 . 1.429(2) ?
    C10 H10 . 0.9500 ?
    C10 C11 . 1.368(3) ?
    C11 H11 . 0.9500 ?
    C11 C12 . 1.413(3) ?
    C12 H12 . 0.9500 ?
    C12 C13 . 1.362(2) ?
    C13 H13 . 0.9500 ?
    C13 C14 . 1.416(2) ?
    C14 C15 . 1.416(2) ?
    C15 H15 . 0.9500 ?
    C16 H16A . 0.9800 ?
    C16 H16B . 0.9800 ?
    C16 H16C . 0.9800 ?
loop_
    _geom_angle_atom_site_label_1
    _geom_angle_atom_site_label_2
    _geom_angle_atom_site_label_3
    _geom_angle_site_symmetry_1
    _geom_angle_site_symmetry_3
    _geom_angle
    _geom_angle_publ_flag
    C2 C1 H1 . . 124.7 ?
    C5 C1 H1 . . 124.7 ?
    C5 C1 C2 . . 110.60(16) ?
    C1 C2 C16 . . 124.06(17) ?
    C3 C2 C1 . . 108.27(15) ?
    C3 C2 C16 . . 127.66(17) ?
    C2 C3 H3 . . 125.5 ?
    C2 C3 C4 . . 108.97(15) ?
    C4 C3 H3 . . 125.5 ?
    C3 C4 H4A . . 110.9 ?
    C3 C4 H4B . . 110.9 ?
    H4A C4 H4B . . 108.9 ?
    C5 C4 C3 . . 104.22(14) ?
    C5 C4 H4A . . 110.9 ?
    C5 C4 H4B . . 110.9 ?
    C1 C5 C4 . . 107.94(15) ?
    C1 C5 C6 . . 128.47(16) ?
    C6 C5 C4 . . 123.59(15) ?
    C7 C6 C5 . . 120.52(15) ?
    C15 C6 C5 . . 121.47(15) ?
    C15 C6 C7 . . 118.01(15) ?
    C6 C7 H7 . . 119.4 ?
    C8 C7 C6 . . 121.24(16) ?
    C8 C7 H7 . . 119.4 ?
    C7 C8 H8 . . 119.3 ?
    C7 C8 C9 . . 121.38(16) ?
    C9 C8 H8 . . 119.3 ?
    C8 C9 C14 . . 118.23(15) ?
    C10 C9 C8 . . 122.86(16) ?
    C10 C9 C14 . . 118.91(16) ?
    C9 C10 H10 . . 119.7 ?
    C11 C10 C9 . . 120.68(17) ?
    C11 C10 H10 . . 119.7 ?
    C10 C11 H11 . . 119.9 ?
    C10 C11 C12 . . 120.28(17) ?
    C12 C11 H11 . . 119.9 ?
    C11 C12 H12 . . 119.7 ?
    C13 C12 C11 . . 120.54(17) ?
    C13 C12 H12 . . 119.7 ?
    C12 C13 H13 . . 119.6 ?
    C12 C13 C14 . . 120.81(17) ?
    C14 C13 H13 . . 119.6 ?
    C13 C14 C9 . . 118.78(15) ?
    C13 C14 C15 . . 122.21(16) ?
    C15 C14 C9 . . 119.01(15) ?
    C6 C15 C14 . . 122.11(16) ?
    C6 C15 H15 . . 118.9 ?
    C14 C15 H15 . . 118.9 ?
    C2 C16 H16A . . 109.5 ?
    C2 C16 H16B . . 109.5 ?
    C2 C16 H16C . . 109.5 ?
    H16A C16 H16B . . 109.5 ?
    H16A C16 H16C . . 109.5 ?
    H16B C16 H16C . . 109.5 ?
_shelx_space_group_comment
;
The symmetry employed for this shelxl refinement is uniquely defined
by the following loop, which should always be used as a source of
symmetry information in preference to the above space-group names.
They are only intended as comments.
;
_shelx_estimated_absorpt_T_min     0.941
_shelx_estimated_absorpt_T_max     0.975
_shelx_hkl_file
;
   0   0   2  673.31   34.36
   0   0   3    0.05    0.08
   0   0  -3    0.03    0.10
   0   0   4 1108.92   56.85
   0   0  -4 1120.78   56.86
   0   0   5   -0.03    0.12
   0   0  -5    0.10    0.16
   0   0  -6   10.96    0.63
   0   0   6   10.53    0.60
   0   0  -7    0.20    0.19
   0   0  -7   -0.12    0.17
   0   0   7   -0.04    0.14
   0   0  -8  246.64   12.42
   0   0   8  238.65   12.41
   0   0   9    0.01    0.12
   0   0  -9    0.15    0.15
   0   0 -10  142.99    7.36
   0   0 -11    0.03    0.15
   0   0 -11    0.01    0.16
   0   0 -12  286.61   13.70
   0   0 -12  250.75   13.70
   0   0 -12  263.22   13.69
   0   0 -13    0.18    0.20
   0   0 -13    0.13    0.17
   0   0 -14    5.60    0.41
   0   0 -15    0.25    0.22
   0   0 -16  115.16    5.75
   0   0 -16  106.67    5.74
   0   0 -17   -0.03    0.20
   0   0 -17    0.05    0.24
   0   0 -18  184.65    9.55
   0   0 -18  185.22    9.53
   0   0 -19    0.23    0.27
   0   0 -19    0.16    0.21
   0   0 -19   -0.18    0.43
   0   0 -20    0.73    0.47
   0   0 -20    0.15    0.28
   0   0 -20    0.33    0.22
   0   0 -21    0.28    0.29
   0   0 -21    0.14    0.44
   0   0 -21   -0.05    0.22
   0   0 -22  104.98    5.57
   0   0 -22  108.60    5.55
   0   0 -22  103.87    5.92
   0   0 -23   -0.24    0.29
   0   0 -23   -0.31    0.46
   0   0 -23    0.16    0.24
   0   0 -24   15.02    1.37
   0   0 -24   18.73    1.03
   0   0 -24   17.09    1.06
   0   0 -25   -0.27    0.30
   0   0 -25    0.16    0.23
   0   0 -26    3.33    0.38
   0   0 -26    4.15    0.36
   0   0 -27    0.09    0.26
   0   0 -27    0.23    0.21
   0   0 -28   -0.08    0.18
   0   0 -28    0.02    0.25
   0   0 -29    0.23    0.23
   0   0 -30    2.24    0.27
   0  -1   0    0.24    0.26
   0  -1   1   -0.20    0.26
   0  -1   2    0.28    0.28
   0  -1   3    0.03    0.26
   0  -1  -3    0.19    0.27
   0  -1  -4    0.17    0.27
   0  -1   4    0.06    0.25
   0  -1  -5    0.07    0.27
   0  -1  -5    0.14    0.25
   0  -1   5    0.01    0.24
   0  -1   6   -0.25    0.21
   0  -1  -6    0.26    0.25
   0  -1  -6    0.22    0.29
   0  -1   7    0.16    0.21
   0  -1  -7    0.06    0.27
   0  -1  -7    0.27    0.22
   0   1  -8    0.37    0.26
   0  -1  -8    0.11    0.28
   0  -1   8   -0.08    0.24
   0  -1   9   -0.09    0.25
   0  -1  -9   -0.13    0.29
   0   1  -9    0.19    0.25
   0  -1  10    0.16    0.26
   0  -1 -10    0.17    0.29
   0   1 -10   -0.02    0.29
   0  -1 -11    0.31    0.32
   0  -1  11   -0.10    0.24
   0   1 -11    0.12    0.25
   0  -1 -12    0.10    0.29
   0   1 -12   -0.15    0.20
   0  -1  12   -0.03    0.26
   0  -1 -12   -0.19    0.20
   0   1 -12    0.16    0.28
   0   1 -13    0.17    0.26
   0  -1 -13    0.11    0.31
   0   1 -13    0.13    0.21
   0  -1  13    0.21    0.24
   0  -1 -13   -0.02    0.21
   0  -1 -14   -0.12    0.32
   0  -1 -14   -0.01    0.20
   0   1 -14    0.15    0.26
   0  -1  14   -0.11    0.24
   0   1 -14    0.09    0.22
   0   1 -15    0.03    0.26
   0  -1  15   -0.08    0.22
   0  -1 -15    0.12    0.27
   0  -1 -15    0.13    0.33
   0  -1 -15    0.10    0.20
   0   1 -16    0.03    0.24
   0   1 -16    0.05    0.21
   0   1 -16    0.10    0.23
   0  -1 -16   -0.05    0.35
   0  -1 -16    0.11    0.23
   0  -1 -17    0.09    0.17
   0   1 -17    0.09    0.24
   0   1 -17    0.19    0.23
   0  -1 -17    0.25    0.37
   0  -1 -17   -0.12    0.25
   0   1 -17   -0.03    0.24
   0  -1 -18    0.11    0.39
   0  -1 -18    0.07    0.27
   0   1 -18   -0.05    0.27
   0  -1 -18   -0.16    0.19
   0   1 -18   -0.02    0.24
   0   1 -19   -0.20    0.31
   0  -1 -19    0.15    0.23
   0  -1 -19   -0.24    0.43
   0   1 -19    0.29    0.27
   0  -1 -19    0.05    0.30
   0  -1 -20   -0.18    0.21
   0  -1 -20   -0.25    0.41
   0  -1 -20   -0.21    0.29
   0   1 -20   -0.02    0.25
   0   1 -20   -0.07    0.28
   0  -1 -21   -0.18    0.21
   0   1 -21    0.08    0.26
   0  -1 -21   -0.02    0.28
   0  -1 -21   -0.07    0.43
   0   1 -21   -0.19    0.26
   0  -1 -22    0.28    0.44
   0   1 -22    0.10    0.28
   0  -1 -22    0.28    0.28
   0   1 -22    0.11    0.26
   0  -1 -23    0.02    0.30
   0   1 -23   -0.04    0.29
   0   1 -23   -0.09    0.51
   0   1 -23   -0.19    0.26
   0   1 -24   -0.44    0.56
   0  -1 -24   -0.08    0.29
   0   1 -24    0.12    0.24
   0   1 -24    0.04    0.28
   0   1 -25    0.08    0.23
   0   1 -25    0.04    0.26
   0  -1 -25    0.39    0.28
   0   1 -26   -0.28    0.25
   0   1 -26    0.09    0.27
   0  -1 -26   -0.15    0.28
   0   1 -27    0.20    0.22
   0   1 -27   -0.18    0.26
   0  -1 -27    0.14    0.28
   0  -1 -28    0.15    0.24
   0   1 -28    0.13    0.20
   0   1 -28    0.18    0.24
   0  -1 -29    0.04    0.21
   0   1 -29    0.03    0.17
   0   1 -29    0.16    0.21
   0  -1 -30    0.07    0.20
   0   1 -30    0.06    0.19
   0  -2   0   51.50    2.86
   0  -2   1    5.00    0.56
   0  -2   2  111.62    5.91
   0  -2  -3  165.79    8.84
   0  -2   3  172.09    8.84
   0  -2  -4  158.71    8.38
   0  -2   4  161.01    8.37
   0  -2   5    0.13    0.36
   0  -2  -5    0.10    0.37
   0  -2   6   28.08    1.70
   0  -2  -6   29.56    1.72
   0  -2  -7   15.36    1.00
   0  -2   7   13.38    0.98
   0  -2  -8   55.05    3.03
   0  -2  -8   59.14    3.20
   0  -2   8   59.70    3.20
   0  -2  -8   60.11    3.02
   0  -2   9    6.44    0.58
   0  -2  -9    5.89    0.43
   0  -2 -10  165.91    8.49
   0  -2  10  181.88    8.67
   0  -2 -10  159.76    8.49
   0   2 -10  161.17    8.61
   0  -2 -11   81.56    4.29
   0  -2  11   88.11    4.48
   0   2 -11   82.06    4.43
   0  -2 -11   81.50    4.29
   0   2 -12    0.60    0.32
   0  -2 -12    0.19    0.21
   0  -2  12    0.04    0.31
   0  -2 -12    0.07    0.19
   0   2 -13    7.24    0.48
   0  -2 -13    7.08    0.49
   0   2 -13    6.82    0.66
   0  -2 -13    7.51    0.50
   0  -2  13    6.99    0.68
   0  -2 -14    2.65    0.30
   0  -2 -14    4.02    0.38
   0   2 -14    3.18    0.46
   0  -2 -14    3.55    0.33
   0   2 -14    3.20    0.32
   0  -2  14    3.64    0.47
   0  -2 -15    0.11    0.22
   0   2 -15    0.06    0.22
   0   2 -15    0.13    0.33
   0   2 -15   -0.21    0.23
   0  -2 -15   -0.11    0.21
   0  -2  15   -0.04    0.32
   0   2 -16    8.34    0.54
   0  -2  16    6.32    0.65
   0   2 -16    8.21    0.54
   0  -2 -16    8.64    0.59
   0  -2 -16    8.19    0.54
   0   2 -16    8.41    0.73
   0  -2 -16    7.02    0.47
   0   2 -17    6.23    0.49
   0  -2  17    5.56    0.58
   0  -2 -17    7.24    0.54
   0   2 -17    6.22    0.48
   0  -2 -17    6.93    0.48
   0  -2 -17    6.43    0.43
   0   2 -18   64.66    3.68
   0   2 -18   69.80    3.52
   0  -2 -18   62.12    3.50
   0   2 -18   68.10    3.53
   0  -2 -18   69.01    3.53
   0  -2 -19  170.95    7.99
   0   2 -19  162.55    7.97
   0   2 -19  160.22    7.98
   0  -2 -20   84.74    4.19
   0   2 -20   78.49    4.18
   0   2 -20   80.71    4.18
   0  -2 -20   76.68    4.13
   0   2 -21  144.72    7.26
   0  -2 -21  149.47    7.27
   0  -2 -21  134.06    7.18
   0   2 -22    1.47    0.30
   0  -2 -22    1.32    0.31
   0   2 -23    1.37    0.30
   0  -2 -23    1.10    0.31
   0   2 -24    4.06    0.41
   0  -2 -24    5.30    0.45
   0   2 -25    3.51    0.35
   0  -2 -25    3.02    0.37
   0   2 -26    6.48    0.49
   0  -2 -26    7.63    0.52
   0   2 -26    6.50    0.49
   0  -2 -27    0.73    0.25
   0   2 -27    0.47    0.23
   0   2 -27    0.80    0.24
   0   2 -28    1.84    0.24
   0  -2 -28    1.79    0.26
   0   2 -29    2.36    0.23
   0  -3   0   -0.04    0.22
   0  -3   0   -0.27    0.45
   0  -3  -1    0.01    0.23
   0  -3   1    0.05    0.47
   0  -3  -1    0.06    0.24
   0  -3   1    0.11    0.22
   0  -3  -2    0.19    0.25
   0  -3   2   -0.16    0.46
   0  -3  -2    0.16    0.24
   0  -3   2    0.01    0.21
   0  -3   3   -0.17    0.45
   0  -3   3   -0.10    0.21
   0  -3  -3   -0.27    0.45
   0  -3  -3    0.05    0.23
   0  -3  -3   -0.06    0.24
   0  -3   4    0.01    0.20
   0  -3   4   -0.06    0.42
   0  -3  -4   -0.11    0.44
   0  -3  -4    0.36    0.26
   0  -3  -4   -0.13    0.25
   0  -3  -5   -0.10    0.25
   0  -3   5    0.08    0.21
   0  -3   5   -0.39    0.40
   0  -3  -5    0.34    0.43
   0  -3  -6    0.06    0.43
   0  -3   6    0.05    0.19
   0  -3  -6   -0.02    0.24
   0  -3   6    0.17    0.40
   0  -3  -7   -0.39    0.47
   0  -3   7   -0.29    0.42
   0  -3  -7   -0.05    0.25
   0  -3  -7   -0.03    0.22
   0  -3  -7   -0.14    0.25
   0  -3   8   -0.05    0.40
   0  -3  -8    0.13    0.26
   0  -3  -8    0.02    0.26
   0  -3  -8   -0.09    0.20
   0  -3  -9    0.11    0.27
   0  -3   9    0.11    0.42
   0  -3  -9    0.02    0.26
   0  -3 -10   -0.04    0.25
   0  -3  10   -0.40    0.41
   0  -3 -10    0.14    0.26
   0  -3 -11   -0.16    0.22
   0   3 -11    0.40    0.38
   0  -3  11    0.18    0.42
   0   3 -11    0.05    0.20
   0  -3 -11    0.24    0.27
   0  -3 -11   -0.12    0.26
   0   3 -12    0.41    0.38
   0   3 -12   -0.01    0.21
   0  -3 -12    0.18    0.27
   0  -3  12    0.64    0.45
   0  -3 -12    0.08    0.22
   0  -3 -12    0.17    0.28
   0  -3 -13    0.06    0.26
   0   3 -13    0.21    0.41
   0   3 -13    0.12    0.22
   0  -3 -13    0.05    0.23
   0  -3  13    0.07    0.43
   0  -3 -14    0.19    0.16
   0   3 -14    0.20    0.23
   0  -3  14   -0.07    0.44
   0   3 -14   -0.21    0.40
   0  -3 -14   -0.15    0.25
   0  -3 -14   -0.13    0.20
   0  -3  15   -0.07    0.44
   0   3 -15    0.11    0.37
   0   3 -15   -0.13    0.24
   0  -3 -15   -0.04    0.17
   0  -3 -15   -1.13    0.43
   0   3 -16    0.03    0.26
   0   3 -16   -0.17    0.39
   0  -3 -16    0.07    0.17
   0  -3  16   -0.07    0.40
   0  -3 -16   -0.30    0.41
   0   3 -17    0.36    0.26
   0   3 -17   -0.45    0.39
   0  -3 -17   -0.30    0.41
   0  -3  17    0.19    0.39
   0  -3 -18   -0.40    0.40
   0  -3  18   -0.24    0.37
   0   3 -18    0.13    0.26
   0  -3 -19    0.35    0.38
   0   3 -19    0.05    0.36
   0   3 -19    0.23    0.28
   0  -3 -20   -0.35    0.25
   0   3 -20   -0.04    0.27
   0   3 -21    0.23    0.30
   0  -3 -21    0.01    0.25
   0  -3 -22   -0.20    0.31
   0   3 -22   -0.11    0.35
   0  -3 -23   -0.15    0.20
   0   3 -23   -0.02    0.28
   0   3 -24   -0.16    0.25
   0   3 -25    0.38    0.24
   0   3 -26   -0.06    0.22
   0   3 -27    0.31    0.19
   0  -4   0  220.42   11.34
   0  -4   0  224.03   11.57
   0  -4   0  209.20   11.73
   0  -4  -1   65.11    3.69
   0  -4  -1   68.82    3.49
   0  -4   1   62.79    3.47
   0  -4   1   64.69    3.71
   0  -4   1   63.11    3.87
   0  -4   2    1.86    0.33
   0  -4  -2    1.81    0.36
   0  -4   2    1.38    0.63
   0  -4   2    1.17    0.44
   0  -4  -2    1.47    0.40
   0  -4   3   29.04    1.85
   0  -4  -3   28.81    1.60
   0  -4  -3   25.74    1.74
   0  -4   3   27.88    1.58
   0  -4  -4    5.13    0.60
   0  -4   4    6.22    0.47
   0  -4  -4    5.20    0.51
   0  -4   4    4.87    0.69
   0  -4   5    6.59    0.49
   0  -4  -5    5.00    0.59
   0  -4  -5    5.99    0.54
   0  -4   5    5.86    0.73
   0  -4  -6    2.43    0.40
   0  -4   6    2.94    0.34
   0   4  -7   24.72    1.68
   0  -4   8    1.68    0.56
   0  -4  -8    1.64    0.37
   0   4  -8    2.81    0.59
   0  -4   9    2.14    0.59
   0   4  -9    1.54    0.51
   0  -4  -9    2.00    0.39
   0  -4  10   30.96    2.04
   0   4 -10   28.02    1.91
   0  -4 -10   28.03    1.64
   0  -4 -10   29.48    1.68
   0  -4  11  103.75    5.88
   0  -4 -11  106.61    5.49
   0  -4 -11  101.91    5.51
   0   4 -12    0.71    0.22
   0  -4 -12    0.30    0.28
   0  -4  12    0.43    0.53
   0  -4 -12    0.68    0.36
   0   4 -13   45.20    2.38
   0  -4  13   43.25    2.82
   0  -4 -13   43.70    2.42
   0   4 -14  256.04   12.20
   0   4 -14  209.07   12.48
   0  -4 -14  242.55   12.23
   0  -4 -14  226.30   12.15
   0  -4  14  251.05   12.70
   0   4 -15    4.27    0.41
   0  -4  15    5.85    0.80
   0  -4 -15    4.79    0.52
   0  -4 -15    5.28    0.44
   0  -4 -15    4.77    0.35
   0   4 -15    4.25    0.65
   0  -4  16   57.75    3.45
   0  -4 -16   57.21    3.03
   0   4 -16   59.69    3.02
   0  -4  17   28.49    2.00
   0   4 -17   31.02    1.64
   0  -4 -17   28.14    1.65
   0   4 -18  156.04    7.40
   0  -4 -18  131.57    7.38
   0   4 -19    0.82    0.27
   0  -4 -19    1.79    0.38
   0  -4 -20   10.95    0.63
   0   4 -20    7.71    0.61
   0   4 -21   14.03    1.28
   0  -4 -21   37.02    1.31
   0   4 -22    0.27    0.63
   0  -4 -22   81.23    0.83
   0   4 -23    0.36    0.21
   0   4 -24    1.47    0.22
   0   5   0   -0.15    0.52
   0  -5   0    0.39    0.54
   0  -5   0   -0.21    0.38
   0   5   1   -0.07    0.51
   0  -5  -1    0.22    0.46
   0  -5   1   -0.12    0.34
   0  -5  -1   -0.03    0.38
   0   5  -1   -0.52    0.56
   0  -5   1   -0.16    0.48
   0  -5   2   -0.20    0.32
   0   5  -2   -0.08    0.51
   0  -5  -2    0.21    0.41
   0  -5   2   -0.08    0.52
   0  -5  -2    0.16    0.36
   0   5  -3    0.23    0.50
   0  -5   3   -0.35    0.50
   0  -5  -3    0.27    0.40
   0  -5  -3    0.32    0.38
   0  -5  -4    0.13    0.38
   0  -5  -4    0.10    0.38
   0  -5   4    0.09    0.54
   0   5  -4   -0.31    0.56
   0   5  -5    0.08    0.54
   0  -5  -5   -0.03    0.39
   0  -5   5    0.18    0.53
   0  -5   6   -0.18    0.56
   0   5  -6    0.16    0.53
   0  -5  -6   -0.33    0.40
   0  -5   7   -0.47    0.57
   0   5  -7   -0.08    0.52
   0  -5  -7    0.07    0.40
   0  -5  -8   -0.43    0.38
   0   5  -8   -0.40    0.51
   0   5  -9    0.31    0.48
   0  -5  -9    0.09    0.34
   0   5 -10   -0.08    0.49
   0  -5 -10    0.26    0.36
   0  -5  10   -0.37    0.52
   0  -5 -11    0.08    0.35
   0  -5  11    0.18    0.54
   0   5 -11    0.23    0.47
   0  -5  12   -0.18    0.53
   0  -5 -12   -0.13    0.34
   0   5 -12    0.07    0.48
   0  -5 -13    0.23    0.18
   0  -5 -13   -0.02    0.31
   0  -5 -14    0.24    0.29
   0  -5 -15   -0.86    0.40
   0  -5 -16   -0.29    0.37
   0  -5 -17   -0.20    0.35
   0  -5 -18   -0.47    0.31
   0  -5 -19    4.29    0.38
   0  -5 -20   20.62    1.11
   0  -5 -21   66.97    3.44
   0  -6   0   52.64    2.88
   0  -6   1   32.97    1.96
   0  -6  -1   35.98    1.97
   0  -6  -2    0.34    0.35
   0  -6   2    0.92    0.35
   0  -6  -3    1.97    0.42
   0  -6   3    1.64    0.38
   0  -6   4  192.97   10.02
   0  -6   5  131.39    6.87
   0  -6   6   27.63    1.67
   0  -6  -6   31.98    1.72
   0  -6  -7   20.34    1.25
   0  -6   7   20.91    1.22
   0  -6   8    7.92    0.60
   0  -6  -8    9.82    0.68
   0  -6   9    1.55    0.28
   0  -6  -9    2.40    0.39
   0  -6 -10    4.27    0.43
   0  -6 -11    6.16    0.50
   0  -6 -12    2.40    0.30
   0  -6 -12    0.28    0.32
   0  -6 -13    1.08    0.31
   0  -6 -14    9.72    0.62
   0  -6 -15    3.49    0.33
   0  -6 -16   18.88    1.03
   0  -6 -17   21.00    1.12
   0  -6 -18   34.90    1.80
   0  -7   0    0.16    0.19
   0  -7  -1   -0.04    0.19
   0  -7   1    0.13    0.19
   0  -7  -2   -0.15    0.18
   0  -7   2   -0.10    0.20
   0  -7  -3    0.21    0.18
   1   0   0    0.02    0.05
  -1   0  -1    0.02    0.08
  -1   0   1    0.11    0.06
   1   0   1   -0.03    0.07
   1   0   2   40.64    2.10
   1   0   3   -0.03    0.11
  -1   0  -4    4.92    0.34
  -1   0  -5    0.09    0.19
  -1   0  -6   87.06    4.51
   1   0  -7    0.12    0.17
  -1   0  -7    0.13    0.20
   1   0  -8    8.85    0.52
  -1   0  -8    8.08    0.53
  -1   0   8    8.18    0.49
  -1   0   9    0.04    0.13
   1   0  -9    0.11    0.17
   1   0  -9   -0.04    0.12
  -1   0  -9    0.13    0.19
   1   0  10  104.80    5.44
   1   0 -10  114.00    5.48
  -1   0 -10  108.26    5.50
   1   0 -10  105.63    5.43
  -1   0  10  106.27    5.45
   1   0 -10  100.99    5.45
   1   0 -11    0.10    0.11
  -1   0  11   -0.03    0.10
   1   0  11   -0.01    0.10
   1   0 -11   -0.03    0.12
  -1   0 -11    0.08    0.19
  -1   0 -11    0.27    0.19
   1   0 -12  307.31   15.40
  -1   0 -12  295.25   15.44
  -1   0 -12  291.19   15.43
  -1   0 -12  331.76   15.41
   1   0 -12  281.05   15.39
  -1   0 -13    0.13    0.21
   1   0 -13   -0.13    0.19
  -1   0 -14  112.26    5.99
   1   0 -14  116.72    5.94
   1   0 -15   -0.18    0.21
   1   0 -16   14.10    0.83
  -1   0 -16   13.95    0.83
   1   0 -16   13.43    0.83
  -1   0 -17    0.19    0.24
   1   0 -17   -0.05    0.24
   1   0 -17    0.03    0.18
   1   0 -17   -0.05    0.23
   1   0 -18    0.48    0.45
   1   0 -18    0.44    0.25
   1   0 -18    0.23    0.21
   1   0 -18    0.07    0.26
  -1   0 -18    0.07    0.24
   1   0 -19    0.32    0.28
  -1   0 -19   -0.06    0.21
   1   0 -19    0.07    0.46
  -1   0 -19    0.04    0.26
  -1   0 -19   -0.11    0.38
   1   0 -19    0.04    0.21
  -1   0 -20   61.69    3.74
   1   0 -20   66.66    3.50
  -1   0 -20   67.24    3.48
  -1   0 -20   67.75    3.50
   1   0 -20   64.07    3.47
   1   0 -20   65.94    3.85
   1   0 -21    0.27    0.24
   1   0 -21    0.08    0.47
   1   0 -21    0.25    0.29
  -1   0 -21   -0.04    0.28
  -1   0 -21   -0.20    0.39
  -1   0 -21    0.25    0.23
  -1   0 -22   11.58    1.05
  -1   0 -22   12.47    0.81
   1   0 -22   11.92    0.77
   1   0 -22   11.94    1.14
   1   0 -22   12.23    0.80
  -1   0 -22   12.84    0.77
   1   0 -23   -0.25    0.53
  -1   0 -23   -0.22    0.30
  -1   0 -23    0.07    0.42
  -1   0 -23    0.05    0.23
   1   0 -23    0.08    0.22
   1   0 -23    0.06    0.29
   1   0 -24    1.65    0.59
  -1   0 -24    1.99    0.35
  -1   0 -24    2.26    0.53
  -1   0 -24    2.77    0.32
   1   0 -24    2.20    0.35
   1   0 -24    2.86    0.32
  -1   0 -25   -0.08    0.28
   1   0 -25   -0.28    0.28
  -1   0 -25    0.06    0.23
   1   0 -25    0.20    0.22
  -1   0 -26   -0.37    0.29
   1   0 -26    0.52    0.23
   1   0 -26   -0.08    0.29
  -1   0 -26    0.30    0.23
   1   0 -27    0.07    0.26
   1   0 -27    0.04    0.20
  -1   0 -27    0.43    0.26
  -1   0 -27    0.08    0.21
   1   0 -28    0.08    0.25
  -1   0 -28    0.09    0.26
  -1   0 -28   -0.05    0.19
  -1   0 -29   -0.03    0.23
   1   0 -29   -0.05    0.23
  -1   0 -30   21.07    1.17
  -1   0 -31    0.22    0.17
   1  -1   0    0.11    0.27
   1  -1   1   94.34    4.92
   1  -1  -2   23.65    1.29
   1  -1   2   24.57    1.35
   1  -1   3    0.61    0.27
   1  -1   3    0.74    0.26
   1  -1  -3    1.18    0.18
   1  -1  -4  267.81   13.64
   1  -1   4  263.62   13.71
   1  -1   5   23.05    1.37
  -1  -1  -5   24.02    1.36
   1  -1  -5   25.03    1.29
   1  -1  -5   24.22    1.27
  -1  -1  -6   29.42    1.66
   1  -1   6   30.23    1.68
   1  -1  -6   31.24    1.70
  -1  -1  -7    0.12    0.24
   1  -1  -7   -0.58    0.30
  -1   1  -7   -0.10    0.28
  -1  -1  -7    0.06    0.26
   1  -1   7   -0.02    0.26
  -1  -1  -8   12.00    0.75
  -1  -1   8   10.39    0.69
   1  -1   8   11.63    0.76
   1  -1  -8   12.42    0.80
  -1  -1  -8   11.25    0.70
  -1   1  -8   11.07    0.74
   1  -1   9    1.99    0.34
  -1  -1  -9    2.45    0.33
   1  -1  -9    1.84    0.39
  -1   1  -9    2.16    0.33
  -1  -1  -9    1.54    0.24
  -1  -1   9    2.24    0.26
   1  -1  10   20.32    1.08
  -1   1 -10   17.73    1.06
   1   1 -10   17.79    1.05
   1  -1 -10   19.56    1.13
  -1  -1 -10   17.98    1.08
  -1  -1  11   93.86    4.93
   1  -1 -11   91.37    4.83
  -1  -1 -11   91.33    4.96
   1   1 -11   95.40    4.84
   1   1 -11   89.13    4.93
   1  -1 -11   95.17    5.01
   1  -1  11   98.92    4.96
  -1   1 -11   96.27    4.96
   1  -1  12   57.69    3.12
   1   1 -12   54.57    3.11
   1  -1 -12   58.79    3.01
   1   1 -12   59.16    3.01
   1  -1 -12   57.28    3.19
  -1  -1 -12   55.59    3.14
  -1   1 -12   57.60    3.13
  -1  -1  12   55.33    3.09
   1   1 -13   35.38    1.78
   1  -1 -13   29.44    1.94
   1   1 -13   33.05    1.88
   1  -1 -13   33.69    1.77
  -1  -1  13   32.13    1.86
  -1  -1 -13   30.83    1.91
   1  -1  13   33.16    1.88
   1  -1  14    7.24    0.56
   1  -1 -14    6.83    0.46
   1  -1 -14    7.18    0.67
   1   1 -14    7.58    0.48
  -1  -1  14    5.99    0.52
  -1   1 -14    6.79    0.57
   1   1 -14    6.25    0.55
  -1  -1 -14    5.41    0.58
   1   1 -15   -0.07    0.22
   1   1 -15    0.16    0.20
   1  -1 -15    0.33    0.38
   1  -1 -15    0.04    0.21
   1   1 -15   -0.06    0.26
  -1  -1 -15   -0.08    0.32
   1  -1  15    0.17    0.23
  -1  -1 -15    0.32    0.26
  -1   1 -15    0.17    0.25
  -1  -1  15    0.08    0.21
  -1  -1 -16    0.49    0.33
   1   1 -16    0.97    0.26
   1  -1 -16    0.85    0.24
  -1   1 -16    1.14    0.25
   1   1 -16    0.67    0.24
   1   1 -16    0.86    0.25
  -1  -1 -16    0.69    0.24
   1  -1 -16    0.20    0.35
   1  -1 -16    0.33    0.24
   1   1 -16    0.45    0.22
  -1   1 -16    0.47    0.27
   1  -1 -17    6.05    0.53
   1   1 -17    7.13    0.53
   1   1 -17    7.59    0.55
  -1  -1 -17    6.37    0.68
   1  -1 -17    6.92    0.73
  -1   1 -17    6.57    0.54
  -1  -1 -17    6.98    0.55
   1  -1 -17    7.28    0.55
  -1  -1 -17    7.81    0.52
   1   1 -17    6.50    0.53
  -1   1 -17    6.90    0.62
  -1  -1 -18   98.37    5.71
  -1  -1 -18  115.09    5.48
   1   1 -18  111.27    5.51
  -1  -1 -18   87.13    5.43
   1   1 -18  112.42    5.51
  -1  -1 -18  114.33    5.52
  -1  -1 -18  114.29    5.48
   1  -1 -18   99.76    5.76
  -1   1 -18  109.11    5.61
  -1   1 -18  114.24    5.52
   1  -1 -18  112.68    5.51
   1  -1 -19   54.59    2.94
   1   1 -19   55.91    2.95
  -1  -1 -19   46.63    3.14
  -1   1 -19   56.86    2.95
  -1  -1 -19   59.10    2.91
   1  -1 -19   48.36    3.19
  -1   1 -19   53.57    2.93
  -1  -1 -19   55.56    2.95
  -1  -1 -19   56.58    2.91
   1   1 -19   53.96    2.94
  -1  -1 -20   26.45    1.44
   1  -1 -20   24.52    1.42
  -1   1 -20   24.70    1.42
  -1   1 -20   25.09    1.41
   1   1 -20   23.99    1.40
  -1  -1 -20   26.26    1.38
   1  -1 -20   23.94    1.71
  -1  -1 -20   20.43    1.62
   1   1 -20   25.68    1.42
   1   1 -21   38.08    2.12
  -1   1 -21   36.49    2.12
  -1  -1 -21   40.90    2.10
  -1  -1 -21   36.13    2.38
   1  -1 -21   38.75    2.46
   1  -1 -21   39.69    2.15
  -1   1 -21   40.21    2.15
   1   1 -21   40.96    2.15
  -1  -1 -21   38.78    2.15
  -1  -1 -22   94.74    4.60
  -1  -1 -22   73.77    4.86
   1  -1 -22   77.44    4.93
   1  -1 -22   88.88    4.64
  -1   1 -22   87.27    4.63
  -1   1 -22   86.24    4.62
   1   1 -22   86.72    4.64
   1   1 -22   88.04    4.62
  -1  -1 -22   92.17    4.65
  -1   1 -23   11.46    0.78
  -1  -1 -23   12.38    0.80
  -1   1 -23   12.62    1.13
   1   1 -23   14.02    1.28
   1  -1 -23   12.68    0.79
  -1   1 -23   12.67    0.77
   1   1 -23   11.79    0.78
   1   1 -23   10.82    0.76
   1   1 -24    8.23    0.60
   1   1 -24    7.73    0.58
  -1   1 -24    7.97    0.92
   1  -1 -24    8.47    0.60
   1   1 -24   10.47    1.09
  -1  -1 -24    8.52    0.60
  -1   1 -24    8.18    0.58
  -1   1 -24    7.17    0.56
  -1   1 -25    2.50    0.33
  -1   1 -25    2.12    0.34
   1   1 -25    2.52    0.35
   1  -1 -25    2.21    0.34
   1   1 -25    2.91    0.34
  -1  -1 -25    2.31    0.36
   1  -1 -26   -0.37    0.29
  -1   1 -26    0.16    0.23
   1   1 -26    0.09    0.24
   1   1 -26    0.16    0.26
  -1   1 -26    0.59    0.27
  -1  -1 -26   -0.07    0.27
  -1  -1 -27    3.15    0.35
  -1   1 -27    2.72    0.31
   1   1 -27    2.75    0.33
   1  -1 -27    3.09    0.35
  -1   1 -27    3.04    0.33
   1   1 -27    2.38    0.30
   1   1 -28    4.26    0.38
  -1   1 -28    4.36    0.38
   1  -1 -28    4.60    0.40
   1   1 -28    4.43    0.35
  -1  -1 -28    4.82    0.39
  -1   1 -28    4.16    0.36
   1  -1 -29    4.18    0.35
  -1   1 -29    3.88    0.31
  -1   1 -29    3.48    0.33
   1   1 -29    3.79    0.34
  -1  -1 -29    4.00    0.35
  -1   1 -30    0.11    0.19
  -1  -1 -30    0.32    0.20
   1  -2   0   -0.59    0.38
   1  -2   1    4.31    0.53
   1  -2   2  267.24   13.85
   1  -2   3   -0.10    0.37
  -1  -2  -3    0.32    0.40
  -1  -2   3   -0.04    0.40
   1  -2  -3    0.37    0.38
  -1  -2   4   17.68    1.14
   1  -2  -4   16.15    0.99
  -1  -2  -4   17.35    1.13
   1  -2   4   17.18    1.12
   1  -2  -4   16.89    1.13
  -1  -2   5   58.42    3.33
   1  -2  -5   64.45    3.20
   1  -2  -5   57.44    3.32
   1  -2   5   59.64    3.31
  -1  -2  -5   58.47    3.32
   1  -2   6  114.38    5.92
  -1  -2  -6  103.25    5.93
  -1  -2   6  116.27    5.97
   1  -2  -6  113.25    5.81
  -1  -2  -7   43.00    2.45
   1  -2  -7   40.77    2.28
  -1  -2   7   43.41    2.45
   1  -2  -7   46.55    2.30
   1  -2   7   43.00    2.43
  -1  -2  -8   16.56    1.17
  -1  -2   8   20.85    1.22
   1  -2  -8   19.50    1.01
   1  -2  -8   17.53    0.98
  -1  -2  -8   18.56    1.04
   1  -2   8   19.34    1.19
  -1  -2  -9  267.17   13.91
  -1  -2  -9  268.18   14.05
   1  -2   9  294.72   14.09
   1  -2  -9  268.67   13.91
  -1  -2   9  283.65   14.06
   1  -2  -9  259.46   13.90
  -1  -2  -9  279.04   13.91
  -1  -2 -10   90.72    4.75
  -1  -2 -10   88.50    4.88
   1  -2  10   95.00    4.93
   1  -2 -10   91.65    4.75
  -1   2 -10   91.22    4.89
  -1  -2  10   89.72    4.89
   1  -2 -10   95.42    4.76
  -1  -2 -10   88.87    4.76
   1  -2 -11    0.18    0.20
  -1  -2 -11    0.10    0.18
   1  -2 -11    0.07    0.22
   1  -2 -11    0.17    0.18
  -1  -2  11    0.29    0.28
   1  -2 -11    0.28    0.18
   1   2 -11    0.12    0.19
  -1  -2 -11    0.22    0.21
  -1   2 -11    0.25    0.32
   1  -2  11    0.12    0.32
  -1  -2 -12    9.98    0.64
   1   2 -12    8.24    0.74
   1  -2  12   11.46    0.82
  -1  -2 -12    9.31    0.62
   1  -2 -12   10.57    0.61
  -1   2 -12    9.06    0.76
   1   2 -12   10.63    0.62
  -1  -2  12   10.56    0.82
   1  -2 -12    9.69    0.63
   1  -2 -12   10.26    0.61
  -1  -2 -13   10.01    0.59
   1   2 -13    8.85    0.55
   1  -2 -13    8.68    0.54
   1  -2  13    8.33    0.75
   1   2 -13    7.92    0.71
  -1  -2  13    8.47    0.74
  -1  -2 -13    7.25    0.54
  -1   2 -13    8.63    0.73
   1  -2 -13    9.30    0.54
   1   2 -13    9.16    0.56
  -1  -2 -13    7.71    0.56
   1   2 -14    1.16    0.24
  -1   2 -14    0.99    0.37
  -1  -2  14    0.44    0.34
   1   2 -14    0.70    0.36
   1  -2  14    1.11    0.37
   1  -2 -14    0.87    0.22
  -1  -2 -14    0.70    0.21
  -1  -2 -14    1.02    0.24
  -1  -2 -14    0.76    0.33
   1   2 -15   10.05    0.67
  -1  -2 -15   13.47    0.72
   1  -2  15    9.69    0.83
   1  -2 -15   10.70    0.66
  -1  -2  15   10.89    0.85
  -1  -2 -15   11.25    0.64
   1   2 -15    9.11    0.82
  -1  -2 -15    9.28    0.67
  -1   2 -15   11.52    0.67
  -1  -2 -15   11.70    0.67
   1   2 -15   10.51    0.66
  -1   2 -15   10.06    0.84
  -1   2 -16    1.79    0.27
  -1  -2 -16    1.32    0.27
   1   2 -16    1.09    0.26
  -1  -2 -16    1.92    0.27
   1   2 -16    1.55    0.41
   1   2 -16    1.92    0.28
   1  -2 -16    1.50    0.25
  -1  -2  16    0.99    0.33
   1  -2  16    1.82    0.39
  -1  -2 -16    1.07    0.37
   1   2 -17    0.47    0.23
   1   2 -17    0.47    0.26
  -1  -2 -17    0.72    0.25
  -1   2 -17    0.90    0.26
   1  -2  17    0.90    0.33
  -1   2 -17    0.56    0.25
   1   2 -17    0.64    0.36
   1  -2 -17    0.99    0.26
  -1   2 -17    0.44    0.35
  -1  -2 -17    0.48    0.22
  -1  -2 -17    0.59    0.21
  -1  -2 -17    0.20    0.36
  -1  -2 -18   22.47    1.28
  -1  -2 -18   23.28    1.27
  -1  -2 -18   23.38    1.24
   1  -2 -18   22.26    1.27
   1   2 -18   22.91    1.27
  -1   2 -18   18.43    1.40
  -1   2 -18   24.44    1.28
   1   2 -18   19.73    1.40
   1   2 -18   22.09    1.27
  -1   2 -18   21.29    1.27
   1   2 -19   22.20    1.25
  -1  -2 -19   21.27    1.21
  -1   2 -19   20.48    1.25
  -1  -2 -19   21.65    1.27
   1  -2 -19   22.02    1.26
  -1   2 -19   18.72    1.39
  -1   2 -19   22.32    1.26
   1   2 -19   20.40    1.26
   1   2 -20  215.37   10.01
   1  -2 -20  221.42   10.02
  -1   2 -20  213.07   10.01
  -1   2 -20  202.43   10.01
  -1  -2 -20  205.74    9.97
   1   2 -20  209.24   10.02
  -1  -2 -20  224.71   10.03
  -1  -2 -21   18.36    1.44
   1  -2 -21   22.45    1.49
   1   2 -21   20.72    1.48
  -1   2 -21   21.86    1.49
  -1   2 -21   19.00    1.48
  -1  -2 -21   21.79    1.49
  -1   2 -22    1.36    0.30
   1   2 -22    1.20    0.30
   1  -2 -22    1.64    0.33
  -1  -2 -22    1.12    0.30
  -1   2 -23    8.08    0.59
  -1  -2 -23    9.55    0.63
   1  -2 -23    8.62    0.61
   1   2 -23    7.93    0.59
  -1   2 -24    0.21    0.24
  -1  -2 -24    0.07    0.28
   1  -2 -24    0.15    0.27
   1   2 -24    0.33    0.27
   1  -2 -25    0.63    0.28
   1   2 -25   -0.06    0.24
  -1  -2 -25    0.32    0.27
  -1   2 -25    0.21    0.24
   1   2 -26    1.59    0.28
  -1  -2 -26    1.84    0.30
  -1   2 -26    2.05    0.28
   1   2 -26    1.69    0.28
   1  -2 -26    2.12    0.31
   1  -2 -27    7.75    0.53
   1   2 -27    6.69    0.50
  -1   2 -27    7.72    0.51
   1   2 -27    7.92    0.51
  -1  -2 -27    7.67    0.52
  -1   2 -27    7.43    0.51
  -1   2 -28    6.81    0.45
  -1  -2 -28    7.08    0.47
  -1   2 -28    6.84    0.45
   1   2 -28    6.08    0.44
   1  -3   0   -0.05    0.46
  -1  -3   0    0.10    0.23
   1  -3   0   -0.33    0.31
   1  -3   0    0.01    0.22
  -1  -3   0    0.06    0.49
   1  -3   1   49.55    2.72
  -1  -3   1   54.93    2.73
  -1  -3  -1   55.02    2.74
   1  -3  -1   48.94    2.86
  -1  -3   1   50.35    3.01
   1  -3   1   49.59    2.88
   1  -3  -1   49.85    2.72
   1  -3   1   47.93    2.97
  -1  -3   2    0.94    0.25
   1  -3  -2    0.72    0.25
   1  -3  -2    1.15    0.35
  -1  -3   2    0.06    0.49
   1  -3   2    1.25    0.51
   1  -3   2    0.83    0.36
   1  -3   2    0.83    0.23
  -1  -3  -2    0.79    0.27
  -1  -3  -3  193.85   10.17
   1  -3  -3  202.05   10.02
   1  -3   3  190.72   10.15
   1  -3  -3  193.22   10.16
   1  -3   3  184.65   10.06
  -1  -3   3  192.17    9.89
  -1  -3  -3  202.29    9.91
   1  -3  -3  181.00    9.90
  -1  -3   3  200.91   10.20
   1  -3   3  190.27    9.88
  -1  -3   4  169.98    8.45
  -1  -3   4  154.60    8.13
   1  -3  -4  168.34    8.26
   1  -3   4  161.52    8.13
   1  -3  -4  150.44    8.15
  -1  -3  -4  144.75    8.39
  -1  -3  -4  159.92    8.16
   1  -3   5   10.36    0.66
   1  -3  -5   11.39    0.77
  -1  -3  -5   12.18    0.97
  -1  -3   5   11.16    0.99
  -1  -3  -5   10.60    0.71
  -1  -3   5   10.99    0.67
  -1  -3  -6    0.17    0.42
   1  -3  -6    0.49    0.26
  -1  -3   6    0.40    0.21
  -1  -3  -6    0.51    0.26
  -1  -3   6    1.01    0.46
   1  -3   6    0.37    0.20
   1  -3   6    0.79    0.40
  -1   3  -6    0.42    0.35
  -1   3  -7   34.20    2.03
  -1  -3  -7   35.09    2.13
  -1  -3  -7   33.10    1.85
   1  -3  -7   34.91    1.89
   1  -3   7   35.29    2.06
  -1  -3   7   36.23    2.14
   1  -3  -7   31.84    1.85
  -1  -3  -8  175.30    9.12
  -1  -3  -8  180.30    9.12
   1  -3   8  184.03    9.35
   1  -3  -8  175.78    9.12
   1  -3  -8  170.00    9.12
  -1  -3  -8  184.98    9.39
  -1   3  -8  165.51    9.28
   1  -3  -8  180.78    9.12
  -1  -3   8  174.42    9.40
  -1  -3  -9   19.15    1.15
   1  -3   9   21.37    1.41
  -1   3  -9   19.83    1.34
  -1  -3  -9   16.92    1.36
  -1  -3   9   21.19    1.42
   1  -3  -9   20.26    1.15
  -1  -3  -9   19.06    1.14
  -1  -3  10   23.00    1.51
  -1  -3 -10   20.29    1.23
   1  -3 -10   21.73    1.21
  -1  -3 -10   20.87    1.45
   1  -3  10   22.44    1.50
   1  -3 -10   22.78    1.25
  -1  -3 -10   20.21    1.24
  -1   3 -11   10.05    0.60
   1   3 -11   10.40    0.60
   1  -3 -11    9.27    0.62
  -1  -3  11   10.15    0.92
  -1  -3 -11    8.93    0.66
   1  -3 -11    9.01    0.66
   1   3 -11    8.62    0.82
   1  -3  11    9.47    0.89
  -1  -3 -11    8.94    0.66
   1   3 -12    7.40    0.49
  -1  -3 -12    6.66    0.54
  -1  -3 -12    7.75    0.54
   1  -3  12    5.51    0.73
  -1  -3  12    7.41    0.79
  -1   3 -12    7.31    0.49
   1  -3 -12    6.11    0.48
   1   3 -12    6.92    0.71
  -1   3 -12    6.22    0.67
   1  -3 -12    7.09    0.54
  -1  -3 -12    6.69    0.49
   1   3 -13   11.69    1.01
  -1   3 -13   11.09    0.99
   1   3 -13   13.80    0.80
  -1  -3 -13   13.30    0.84
  -1   3 -13   13.40    0.80
   1  -3 -13   14.59    0.81
  -1  -3 -13   12.98    0.86
  -1  -3  13   11.89    1.09
  -1  -3 -13   13.48    0.80
   1  -3  13   11.50    1.08
  -1  -3  14   67.37    3.65
  -1  -3 -14   62.82    3.27
   1  -3  14   59.42    3.59
   1   3 -14   64.02    3.28
  -1  -3 -14   60.83    3.32
   1   3 -14   58.79    3.51
  -1  -3 -14   61.01    3.30
  -1   3 -14   66.53    3.28
  -1   3 -14   54.72    3.48
   1  -3 -14   59.71    3.27
  -1  -3 -15   56.77    2.99
   1   3 -15   59.05    3.04
   1   3 -15   49.88    3.24
  -1  -3 -15   56.54    3.08
   1  -3 -15   55.93    3.02
  -1  -3 -15   59.30    3.04
  -1  -3 -15   57.93    3.06
  -1   3 -15   46.58    3.23
  -1  -3  15   59.98    3.38
   1  -3  15   57.16    3.35
  -1   3 -15   61.35    3.04
   1   3 -16   14.04    1.22
   1   3 -16   18.89    1.04
  -1  -3 -16   17.43    0.98
  -1  -3  16   17.81    1.33
  -1  -3 -16   18.88    1.07
  -1   3 -16   14.61    1.22
  -1   3 -16   18.13    1.04
   1  -3  16   15.42    1.28
  -1  -3 -17    3.33    0.31
  -1  -3 -17    4.26    0.49
   1   3 -17    2.96    0.53
  -1   3 -17    3.85    0.39
   1  -3  17    3.32    0.56
  -1  -3  17    4.01    0.60
   1   3 -17    3.78    0.39
  -1  -3 -18    1.36    0.23
  -1   3 -18    1.22    0.42
  -1  -3 -18    1.62    0.40
  -1   3 -18    1.51    0.30
   1   3 -18    1.17    0.45
   1   3 -18    1.54    0.31
   1  -3  18    1.17    0.42
  -1  -3 -19   12.27    0.74
  -1  -3 -19   10.39    0.66
   1   3 -19   11.56    0.72
  -1   3 -19   10.91    0.72
   1   3 -20   17.20    1.04
   1  -3 -20   16.51    0.99
  -1   3 -20   16.79    1.04
  -1  -3 -20   17.57    1.00
  -1  -3 -20   15.66    0.96
   1   3 -21   13.26    0.97
  -1   3 -21   12.13    0.97
   1  -3 -21   13.28    0.94
  -1  -3 -21   12.54    0.93
   1  -3 -22   10.56    0.93
  -1  -3 -22    9.08    0.92
   1   3 -22   10.51    0.96
  -1   3 -22   10.21    0.96
  -1  -3 -23    0.67    0.21
   1   3 -23    0.62    0.27
  -1   3 -23    0.76    0.28
   1   3 -24    4.68    0.40
  -1   3 -24    4.58    0.41
  -1   3 -25   11.11    0.70
   1   3 -25   11.28    0.70
  -1   3 -26    0.27    0.22
   1   3 -26    0.09    0.20
  -1   3 -27    1.07    0.21
  -1   3 -28    4.29    0.31
  -1  -4   0    0.27    0.57
   1  -4   0   -0.28    0.38
  -1   4   0   -0.26    0.41
   1  -4   0   -0.13    0.29
  -1  -4   0    0.14    0.29
  -1  -4  -1    0.44    0.31
   1  -4   1    0.85    0.31
  -1  -4   1    0.72    0.60
   1  -4  -1    0.84    0.29
  -1  -4   1    0.76    0.29
   1  -4   1    0.52    0.42
  -1   4   1    0.54    0.42
   1  -4  -1    0.38    0.36
  -1   4  -1    0.75    0.44
  -1  -4   2   43.48    2.78
   1  -4  -2   43.27    2.35
   1  -4   2   42.02    2.57
  -1  -4   2   41.13    2.34
  -1   4  -2   44.24    2.57
   1  -4  -2   41.87    2.51
  -1  -4  -2   43.87    2.36
  -1   4   2   44.61    2.51
   1  -4   2   41.94    2.33
   1  -4   3    8.14    0.62
  -1   4  -3    7.97    0.84
  -1  -4  -3    9.91    1.06
  -1   4   3    8.89    0.76
   1  -4  -3    9.35    0.65
   1  -4   3    9.63    0.89
  -1  -4   3    8.44    0.99
  -1  -4   3    8.90    0.63
  -1  -4  -3    8.43    0.65
   1  -4  -3    8.25    0.78
   1  -4   4    0.75    0.26
  -1  -4  -4    1.05    0.33
   1  -4  -4    0.38    0.34
  -1  -4   4    0.36    0.57
   1  -4  -4    0.73    0.32
  -1   4   4   -0.20    0.34
  -1  -4   4    0.46    0.28
   1  -4   4    0.13    0.45
  -1  -4  -4    0.26    0.55
  -1   4  -4   -0.06    0.45
  -1  -4   5    8.17    0.98
  -1  -4  -5    7.90    0.65
   1  -4  -5    8.21    0.63
  -1  -4  -5    7.84    0.95
   1  -4   5    8.77    0.86
  -1   4  -5    7.80    0.81
   1  -4  -5    7.95    0.71
  -1  -4   5    8.55    0.60
  -1  -4  -6   21.13    1.68
  -1   4  -6   21.75    1.57
   1  -4  -6   20.92    1.39
  -1  -4  -6   22.42    1.43
  -1  -4   6   23.35    1.74
  -1  -4   6   22.98    1.28
  -1  -4   7    2.43    0.62
  -1  -4   7    1.71    0.62
  -1  -4  -7    2.81    0.64
  -1   4  -7    1.86    0.51
  -1  -4  -7    2.07    0.39
  -1  -4  -8   -0.05    0.34
  -1  -4   8   -0.16    0.52
   1  -4   8   -0.30    0.49
   1  -4  -8    0.24    0.33
  -1   4  -8   -0.26    0.50
   1  -4  -9   36.53    2.05
   1  -4  -9   37.05    2.03
  -1  -4   9   38.79    2.40
   1   4  -9   33.87    2.28
  -1   4  -9   36.48    2.31
   1  -4   9   35.73    2.35
  -1  -4  -9   35.65    2.05
  -1  -4  10    3.38    0.72
  -1  -4 -10    2.71    0.44
   1  -4 -10    2.38    0.38
  -1   4 -10    2.40    0.55
   1  -4  10    2.08    0.61
   1  -4 -10    3.35    0.44
   1   4 -10    2.81    0.61
  -1  -4 -11    7.91    0.62
   1  -4 -11    6.81    0.56
  -1  -4  11    6.32    0.86
   1  -4  11    7.82    0.90
  -1   4 -11    6.32    0.78
  -1  -4 -12   14.87    0.90
  -1  -4 -12   14.45    0.95
   1   4 -12   14.05    0.82
   1  -4  12   11.29    1.20
  -1  -4  12   14.57    1.27
  -1   4 -12   12.93    0.80
   1  -4 -12   13.79    0.89
  -1  -4 -13  104.42    5.45
   1  -4  13  102.68    5.85
   1   4 -13  109.16    5.40
  -1   4 -13  100.56    5.39
  -1  -4  13  107.90    5.90
   1   4 -13   90.11    5.71
  -1  -4 -13  107.39    5.50
   1  -4 -13  102.48    5.44
   1  -4 -14    9.81    0.70
   1   4 -14   11.88    0.68
  -1   4 -14   11.17    0.67
  -1  -4 -14    9.89    0.70
   1   4 -14    9.17    0.95
  -1   4 -14    8.01    0.90
   1  -4  14    8.64    1.03
  -1  -4  14    9.93    1.09
  -1  -4 -14   11.12    0.79
  -1  -4 -15   66.78    3.46
  -1  -4 -15   69.62    3.47
  -1   4 -15   53.12    3.69
  -1  -4  15   68.88    3.95
  -1  -4 -15   62.58    3.41
   1   4 -15   72.08    3.46
  -1   4 -15   65.19    3.45
   1  -4  15   63.79    3.87
   1  -4 -15   65.03    3.47
   1   4 -15   55.30    3.71
   1   4 -16   57.48    2.91
  -1   4 -16   57.23    2.91
   1  -4  16   53.02    3.31
   1   4 -16   48.47    3.18
  -1  -4 -16   57.02    2.92
  -1  -4 -16   51.34    2.86
  -1  -4  16   56.64    3.37
  -1  -4 -17    2.77    0.28
  -1  -4 -17    2.76    0.44
   1  -4  17    2.19    0.62
  -1   4 -17    3.61    0.35
   1   4 -17    3.20    0.56
   1   4 -17    3.37    0.35
  -1  -4  17    3.43    0.66
  -1   4 -18    4.83    0.40
  -1  -4 -18    4.89    0.48
  -1  -4 -18    4.03    0.33
   1   4 -18    4.35    0.41
  -1  -4 -19    3.55    0.41
  -1   4 -19    3.08    0.36
   1   4 -19    2.38    0.34
   1   4 -20    0.97    0.28
  -1   4 -20    0.40    0.28
  -1   4 -21    1.40    0.50
  -1  -4 -21   30.42    0.64
   1   4 -22    0.78    0.43
  -1   4 -22    1.06    0.44
  -1   4 -23    0.77    0.23
  -1   4 -24    0.21    0.19
  -1  -5   0   -0.31    0.37
  -1   5   0    0.21    0.48
   1  -5   0   -0.30    0.48
  -1  -5   0   -0.24    0.49
  -1  -5  -1    0.08    0.48
   1  -5  -1    1.27    0.46
   1   5  -1    0.07    0.54
  -1  -5   1    1.24    0.53
   1  -5   1    1.23    0.51
  -1  -5   1    1.32    0.39
  -1   5  -1    1.00    0.54
  -1  -5  -1    0.85    0.41
   1   5   2   13.74    1.17
  -1  -5  -2   11.80    1.07
   1  -5   2   10.23    1.08
  -1  -5   2   10.72    1.09
   1  -5  -2   11.70    1.04
  -1   5  -2   11.09    1.05
   1   5  -2   10.51    1.06
  -1  -5   2   10.75    0.83
  -1  -5  -2   11.89    0.85
   1  -5   3    0.83    0.55
   1  -5  -3    0.25    0.41
  -1  -5  -3    0.71    0.40
  -1  -5  -3    0.91    0.51
   1   5  -3    0.61    0.56
  -1   5  -3   -0.07    0.52
  -1  -5   3    0.18    0.54
  -1  -5   3    0.59    0.34
  -1  -5  -4  125.50    6.33
   1   5  -4  113.17    6.59
  -1   5  -4  117.08    6.59
   1  -5   4  114.81    6.65
  -1  -5   4  118.20    6.28
  -1  -5  -4  120.87    6.54
  -1  -5   4  123.91    6.72
  -1  -5   5   81.61    4.09
  -1  -5  -5   74.29    4.13
  -1  -5   5   72.11    4.48
  -1   5  -5   79.07    4.43
   1  -5   5   73.71    4.47
   1   5  -5   71.71    4.40
  -1   5  -6    6.17    0.86
  -1  -5   6    5.74    0.90
   1   5  -6    6.30    0.87
  -1  -5  -6    7.76    0.68
   1  -5   6    7.34    0.93
   1  -5  -6    8.61    0.66
   1  -5  -7   43.58    2.40
   1  -5   7   44.28    2.79
   1   5  -7   41.56    2.71
  -1   5  -7   40.67    2.67
  -1   5  -8   -0.76    0.53
   1  -5  -8   -0.12    0.36
   1   5  -8    0.16    0.54
  -1  -5  -9    0.24    0.39
  -1   5  -9   -0.08    0.54
   1  -5  -9    0.15    0.36
   1   5  -9    0.24    0.55
  -1  -5   9    0.29    0.53
  -1  -5 -10    7.09    0.62
  -1  -5 -10    8.09    0.68
   1  -5 -10    7.74    0.63
   1   5 -10    7.48    0.87
  -1   5 -10    5.67    0.83
   1  -5  10    7.17    0.91
  -1  -5  10    5.64    0.87
   1  -5  10    6.74    0.54
   1  -5 -11    0.03    0.34
   1  -5  11   -0.45    0.54
   1   5 -11   -0.08    0.49
  -1  -5  11   -0.19    0.52
  -1   5 -11    0.75    0.46
  -1  -5 -11   -0.20    0.34
   1  -5 -12   27.36    1.56
   1  -5  12   25.74    1.91
  -1  -5 -12   29.34    1.58
   1   5 -12   22.29    1.78
  -1  -5  12   26.24    1.94
  -1   5 -12   24.82    1.82
  -1  -5 -13   11.41    0.81
   1  -5 -13   12.98    0.83
  -1  -5 -14   17.19    1.01
  -1  -5 -14   19.56    1.11
   1  -5 -14   19.57    1.11
  -1  -5 -15    4.46    0.48
  -1  -5 -15    4.35    0.32
  -1  -5 -16   16.65    1.00
  -1  -5 -17    5.31    0.48
  -1  -5 -18    0.54    0.30
  -1  -5 -19    5.42    0.42
  -1  -5 -20   24.03    1.28
  -1  -5 -21   76.68    3.94
   1  -6   0    0.17    0.36
   1  -6   1   10.33    0.75
   1  -6  -1   10.28    0.77
   1  -6   2    1.11    0.38
   1  -6  -2    2.01    0.41
   1  -6   3    9.65    0.72
   1  -6  -3    9.44    0.72
   1  -6   4   10.77    0.76
   1  -6   5    0.82    0.33
  -1  -6  -5    0.65    0.35
   1  -6   6   24.70    1.40
   1  -6  -6   23.75    1.42
  -1  -6  -6   23.46    1.42
   1  -6   7    6.90    0.54
   1  -6  -7    7.16    0.61
  -1  -6  -7    7.19    0.59
  -1  -6   8   32.30    1.86
   1  -6   8   32.34    1.85
  -1  -6  -8   37.33    1.92
   1  -6  -8   34.71    1.91
  -1  -6  -9   53.03    2.67
  -1  -6   9   45.08    2.61
   1  -6  -9   51.06    2.67
  -1  -6 -10   20.24    1.16
   1  -6 -10   18.57    1.15
  -1  -6 -11    0.51    0.27
  -1  -6 -11    0.46    0.15
   1  -6 -11    0.96    0.29
  -1  -6 -12    1.64    0.35
  -1  -6 -12    3.76    0.34
  -1  -6 -13    2.50    0.33
  -1  -6 -14   -0.08    0.26
  -1  -6 -15    0.97    0.25
  -1  -6 -16    0.87    0.22
  -1  -6 -17   12.59    0.69
  -1  -6 -18   29.70    1.53
   1  -7   0   -0.01    0.18
  -1  -7   0    0.32    0.19
  -1  -7   1    2.18    0.25
  -1  -7  -1    2.45    0.26
   1  -7  -1    2.40    0.26
   1  -7   1    2.15    0.26
   1  -7   2    7.25    0.49
  -1  -7   2    7.27    0.49
   1  -7  -2    7.73    0.49
  -1  -7  -2    7.48    0.49
   1  -7  -3    1.70    0.23
   1  -7  -4    1.88    0.23
  -1  -7  -5    0.46    0.16
  -1  -7  -8    0.35    0.16
  -1  -7  -9   11.26    0.62
  -1  -7 -10    0.01    0.12
  -2   0   0   15.29    0.84
   2   0  -1    0.02    0.13
  -2   0   1    0.23    0.16
  -2   0   2   51.42    2.65
   2   0   2   49.82    2.65
  -2   0  -2   51.94    2.67
   2   0   3    0.04    0.13
   2   0   4   29.12    1.54
  -2   0  -5    0.14    0.24
   2   0   5   -0.01    0.15
  -2   0  -6    0.24    0.24
   2   0   6    0.20    0.15
  -2   0  -7    0.07    0.24
   2   0   7    0.07    0.14
   2   0   8   11.06    0.65
  -2   0  -8   13.16    0.75
  -2   0  -9    0.16    0.24
   2   0   9    0.03    0.12
   2   0  -9    0.09    0.15
   2   0  10   92.00    4.93
   2   0 -10  105.30    4.96
  -2   0 -10   97.55    4.99
  -2   0  10   96.69    4.93
  -2   0 -10  107.49    5.02
   2   0 -10   90.14    4.91
   2   0  11    0.10    0.11
   2   0 -11    0.11    0.09
   2   0 -11   -0.16    0.14
  -2   0  11    0.10    0.12
  -2   0 -11    0.09    0.23
  -2   0 -11    0.42    0.24
   2   0 -11    0.18    0.16
  -2   0 -12  142.66    6.85
   2   0 -12  122.46    6.74
  -2   0 -12  139.56    6.84
   2   0 -12  141.98    6.77
   2   0 -13    0.04    0.17
  -2   0 -13    0.19    0.25
   2   0 -14   21.71    1.21
  -2   0 -14   22.88    1.30
   2   0 -15    0.17    0.21
  -2   0 -15    0.03    0.27
   2   0 -16   19.47    1.11
  -2   0 -16   21.68    1.10
  -2   0 -16   18.75    1.20
   2   0 -16   17.96    1.10
   2   0 -16   19.37    1.09
   2   0 -17    0.01    0.20
   2   0 -17   -0.14    0.23
   2   0 -17    0.41    0.25
   2   0 -17    0.12    0.41
   2   0 -18   14.27    0.86
   2   0 -18   14.88    0.89
   2   0 -18   16.34    1.21
  -2   0 -18   16.16    0.90
   2   0 -18   13.23    0.88
   2   0 -19   -0.19    0.27
  -2   0 -19    0.26    0.36
  -2   0 -19   -0.02    0.26
   2   0 -19    0.40    0.27
   2   0 -19    0.40    0.24
   2   0 -19    0.66    0.52
   2   0 -20   14.88    0.94
   2   0 -20   15.97    0.93
  -2   0 -20   16.10    0.92
  -2   0 -20   15.12    0.96
   2   0 -20   17.66    0.97
   2   0 -20   14.90    1.30
  -2   0 -21    0.11    0.23
  -2   0 -21   -0.12    0.37
   2   0 -21    0.42    0.53
   2   0 -21   -0.02    0.24
  -2   0 -21   -0.12    0.28
   2   0 -21    0.28    0.30
  -2   0 -22    0.63    0.42
   2   0 -22    0.89    0.32
   2   0 -22    0.62    0.60
  -2   0 -22    0.57    0.30
  -2   0 -22    0.69    0.25
   2   0 -22    0.64    0.26
   2   0 -23    0.15    0.24
  -2   0 -23    0.13    0.22
   2   0 -23   -0.18    0.55
   2   0 -23   -0.08    0.30
  -2   0 -23    0.13    0.38
  -2   0 -23    0.17    0.30
  -2   0 -24    3.24    0.34
   2   0 -24    3.35    0.39
   2   0 -24    3.61    0.35
  -2   0 -24    3.16    0.41
   2   0 -24    3.11    0.74
   2   0 -25   -0.18    0.29
  -2   0 -25   -0.21    0.30
   2   0 -25   -0.02    0.22
  -2   0 -25    0.31    0.23
  -2   0 -26    2.83    0.32
  -2   0 -26    3.43    0.38
   2   0 -26    2.88    0.37
   2   0 -26    3.53    0.32
   2   0 -27    0.05    0.25
  -2   0 -27    0.22    0.25
  -2   0 -27    0.25    0.22
  -2   0 -28    4.35    0.39
   2   0 -28    4.91    0.40
  -2   0 -28    4.50    0.34
   2   0 -29   -0.07    0.21
  -2   0 -29    0.03    0.23
  -2   0 -30    9.93    0.61
  -2   0 -31   -0.15    0.16
  -2   1   0  669.72   33.66
   2  -1   0  644.62   33.68
  -2   1  -1 3520.51  180.28
   2  -1  -1 3546.27  180.28
  -2   1   1 3532.01  180.26
   2  -1  -2   10.28    0.62
  -2   1  -2   10.21    0.65
  -2   1   2    9.82    0.57
   2  -1  -3  274.43   14.33
   2  -1   3  276.81   14.38
   2  -1  -3  285.51   14.34
  -2   1  -3  282.90   14.37
  -2   1  -4  129.97    7.35
   2  -1  -4  151.42    7.31
   2  -1   4  139.40    7.36
  -2   1   5  148.01    7.77
   2  -1  -5  169.24    7.83
   2  -1   5  155.08    7.89
  -2  -1  -6   10.12    0.64
   2  -1   6   10.11    0.71
  -2  -1  -7   26.95    1.46
   2  -1   7   25.15    1.49
  -2  -1  -8   15.04    0.88
   2  -1   8   13.88    0.91
  -2   1  -8   13.62    0.91
   2  -1   9  114.15    6.02
  -2   1  -9  112.64    6.02
  -2  -1  -9  117.15    6.00
  -2  -1  10  200.03   10.59
  -2  -1 -10  214.48   10.64
   2  -1  10  222.88   10.66
  -2  -1 -10  191.82   10.58
   2  -1 -10  203.09   10.71
  -2   1 -10  212.65   10.65
   2  -1  11   16.38    0.98
  -2  -1 -11   16.23    0.97
   2  -1 -11   15.24    0.83
   2  -1 -11   16.43    1.05
   2   1 -11   14.79    0.83
  -2  -1  11   13.99    0.85
  -2  -1 -11   13.66    0.84
   2  -1 -12  344.88   17.29
   2  -1  12  362.59   17.21
   2   1 -12  338.24   17.17
  -2  -1 -12  354.79   17.22
   2  -1 -12  314.27   17.06
   2   1 -12  327.58   17.06
  -2   1 -12  359.21   17.20
  -2  -1 -13  113.30    5.87
   2  -1  13  114.80    5.85
  -2  -1  13  106.20    5.80
  -2   1 -13  118.08    5.85
   2  -1 -13  105.02    5.71
   2   1 -13  115.42    5.84
   2   1 -13  111.20    5.72
   2  -1 -13  116.05    5.96
   2  -1 -14   72.09    4.08
  -2  -1  14   70.87    3.92
   2   1 -14   75.80    3.95
  -2  -1 -14   76.82    4.01
   2   1 -14   77.38    3.85
   2  -1 -14   74.22    3.84
  -2  -1 -14   68.95    3.84
  -2   1 -14   76.14    3.97
   2  -1 -15    2.12    0.28
   2   1 -15    2.08    0.34
   2  -1 -15    2.02    0.47
   2   1 -15    1.94    0.26
  -2   1 -15    1.78    0.37
  -2  -1 -15    1.59    0.39
   2   1 -15    1.84    0.28
   2  -1 -15    3.12    0.30
   2   1 -15    1.94    0.26
   2  -1 -15    2.04    0.26
   2   1 -16   68.64    3.34
   2  -1 -16   56.15    3.29
   2   1 -16   63.56    3.43
   2  -1 -16   68.71    3.34
  -2  -1 -16   63.41    3.52
   2  -1 -16   61.35    3.59
  -2   1 -16   63.34    3.46
   2   1 -16   67.60    3.34
  -2  -1 -16   75.88    3.33
   2  -1 -16   67.61    3.34
  -2  -1 -16   52.57    3.28
   2   1 -16   69.08    3.33
   2   1 -17    1.30    0.31
  -2  -1 -17   18.88    0.40
  -2   1 -17    1.36    0.39
   2  -1 -17    1.50    0.50
   2  -1 -17   21.19    0.43
  -2  -1 -17    0.99    0.41
   2  -1 -17    1.13    0.31
  -2   1 -17    1.10    0.36
   2   1 -17    1.23    0.29
   2  -1 -17    1.18    0.30
   2   1 -17    1.07    0.30
  -2  -1 -17    1.22    0.30
  -2  -1 -18    0.76    0.42
   2   1 -18    1.67    0.36
  -2   1 -18    1.41    0.34
  -2  -1 -18    1.63    0.38
   2  -1 -18    1.13    0.34
   2  -1 -18    1.57    0.37
   2   1 -18    1.15    0.35
   2   1 -18    1.40    0.33
   2  -1 -18    0.78    0.51
  -2   1 -18    1.90    0.42
  -2  -1 -18    1.71    0.33
  -2  -1 -19    3.82    0.39
  -2  -1 -19    4.49    0.35
   2   1 -19    3.83    0.40
  -2  -1 -19    3.22    0.52
   2  -1 -19    2.63    0.37
   2  -1 -19    4.04    0.65
  -2  -1 -19    3.97    0.34
  -2   1 -19    3.41    0.38
   2   1 -19    3.58    0.38
   2  -1 -19    3.22    0.38
   2   1 -19    3.72    0.38
   2   1 -20   78.74    4.11
  -2  -1 -20   79.00    4.08
  -2   1 -20   77.49    4.10
  -2  -1 -20   66.31    4.31
  -2   1 -20   75.95    4.11
  -2  -1 -20   80.52    4.12
   2  -1 -20   65.11    4.40
  -2  -1 -20   80.01    4.08
   2  -1 -20   80.78    4.12
   2   1 -20   79.67    4.11
  -2  -1 -21   23.96    1.75
   2  -1 -21   25.59    1.88
  -2   1 -21   26.38    1.53
   2   1 -21   26.97    1.54
  -2  -1 -21   28.45    1.50
  -2  -1 -21   27.36    1.55
   2  -1 -21   27.89    1.55
   2   1 -21   27.55    1.53
  -2   1 -21   28.01    1.55
  -2   1 -22   22.40    1.32
   2  -1 -22   18.40    1.61
   2   1 -22   23.71    1.81
   2   1 -22   23.71    1.31
   2   1 -22   22.56    1.32
  -2  -1 -22   23.26    1.33
   2  -1 -22   23.91    1.33
  -2  -1 -22   24.17    1.28
  -2   1 -22   20.92    1.29
   2  -1 -23   38.31    2.11
   2   1 -23   37.86    2.10
  -2  -1 -23   38.41    2.11
  -2   1 -23   36.96    2.10
   2   1 -23   39.15    2.10
  -2   1 -23   36.05    2.42
  -2  -1 -23   40.30    2.06
   2   1 -23   38.51    2.58
  -2   1 -23   37.03    2.08
  -2   1 -24    6.26    0.53
   2  -1 -24    6.69    0.55
   2   1 -24    7.59    0.56
  -2   1 -24    6.39    0.51
   2   1 -24    7.42    0.54
   2   1 -24    8.41    1.00
  -2  -1 -24    7.58    0.55
  -2   1 -25    0.20    0.24
   2   1 -25    0.02    0.28
   2  -1 -25    0.45    0.29
  -2  -1 -25   -0.33    0.29
  -2   1 -25   -0.09    0.27
   2   1 -25    0.28    0.23
   2   1 -26    4.98    0.40
   2   1 -26    4.50    0.42
  -2  -1 -26    4.84    0.45
  -2   1 -26    4.41    0.42
   2  -1 -26    4.82    0.44
  -2   1 -26    4.35    0.40
  -2   1 -27    2.75    0.32
  -2  -1 -27    2.79    0.34
   2  -1 -27    3.33    0.35
  -2   1 -27    2.89    0.32
   2   1 -27    2.59    0.32
   2   1 -27    3.13    0.30
   2   1 -28    0.37    0.25
  -2   1 -28    0.50    0.22
   2  -1 -28    0.41    0.26
  -2  -1 -28    0.40    0.26
  -2   1 -28    0.82    0.26
  -2   1 -29    1.93    0.26
  -2   1 -29    2.31    0.23
  -2  -1 -29    2.16    0.28
  -2   1 -30   18.95    1.05
  -2  -1 -30   19.70    1.06
  -2   1 -30   18.69    1.02
  -2  -1 -31   19.59    1.05
  -2   2   0  401.46   20.15
   2  -2   0  382.46   20.16
  -2   2   1   48.54    2.46
   2  -2   1   42.85    2.47
   2  -2  -1   44.01    2.46
  -2   2  -1   44.94    2.46
   2  -2  -2   42.79    2.43
  -2   2   2   48.71    2.42
  -2   2  -2   42.15    2.45
  -2   2   3    0.23    0.22
  -2   2  -3    0.25    0.33
   2  -2  -3    0.29    0.25
   2  -2   4   92.26    5.44
  -2   2   4  106.61    5.35
   2  -2  -4  105.55    5.39
  -2   2  -4  104.08    5.45
  -2   2  -5    4.74    0.49
   2  -2   5    4.55    0.50
  -2   2   5    4.55    0.32
   2  -2  -5    4.80    0.39
   2  -2  -6   24.51    1.30
   2  -2   6   24.92    1.44
  -2   2  -6   24.45    1.42
  -2   2   6   22.30    1.23
   2  -2  -6   24.93    1.31
   2  -2  -7   33.56    1.82
   2  -2   7   34.51    1.96
  -2  -2  -7   33.19    1.83
  -2   2  -7   34.69    1.94
  -2  -2  -8   14.09    1.00
   2  -2   8   15.00    0.99
   2  -2  -8   13.80    0.83
  -2  -2  -8   13.64    0.84
  -2  -2   8   14.36    1.02
   2  -2   9    0.53    0.39
   2  -2  -9    0.45    0.23
  -2  -2   9    0.56    0.36
  -2  -2  -9    0.57    0.33
  -2  -2  -9    0.44    0.25
   2  -2  -9    0.48    0.20
   2  -2 -10    2.49    0.27
  -2  -2 -10    2.56    0.32
   2  -2  10    1.64    0.42
  -2  -2 -10    1.69    0.38
  -2  -2  10    2.91    0.43
  -2   2 -10    3.09    0.45
  -2  -2 -11   39.92    2.15
   2  -2 -11   40.79    2.10
  -2  -2 -11   38.93    2.26
  -2  -2  11   37.44    2.26
  -2  -2 -11   35.91    2.12
  -2   2 -11   37.06    2.27
   2  -2  11   40.13    2.32
   2   2 -11   43.97    2.12
   2  -2 -11   39.93    2.12
  -2  -2 -12   17.86    1.29
  -2  -2 -12   22.02    1.24
   2  -2  12   21.45    1.40
  -2  -2 -12   19.87    1.20
  -2   2 -12   19.18    1.36
   2  -2 -12   23.25    1.20
   2  -2 -12   22.45    1.19
  -2  -2  12   20.44    1.32
   2   2 -12   23.83    1.20
  -2  -2 -13   28.72    1.75
  -2   2 -13   30.09    1.93
   2   2 -13   32.09    1.75
   2  -2  13   31.91    1.96
   2   2 -13   34.47    1.76
  -2  -2 -13   32.61    1.79
   2   2 -13   26.86    1.89
  -2  -2 -13   36.27    1.76
   2  -2 -13   34.67    1.76
   2  -2 -13   33.17    1.75
  -2  -2 -14    3.64    0.31
  -2  -2 -14    3.27    0.36
  -2  -2  14    3.12    0.47
   2  -2 -14    4.63    0.40
   2  -2 -14    4.24    0.35
   2   2 -14    4.15    0.50
  -2  -2 -14    4.14    0.40
   2   2 -14    3.97    0.34
   2   2 -14    4.34    0.35
  -2  -2 -14    2.99    0.32
   2  -2  14    4.29    0.54
  -2   2 -15   19.64    1.12
  -2  -2 -15   19.88    1.10
   2  -2  15   18.08    1.30
  -2  -2 -15   17.16    1.13
  -2  -2 -15   20.48    1.13
   2  -2 -15   19.88    1.11
   2   2 -15   20.54    1.12
  -2  -2  15   17.77    1.29
   2   2 -15   18.68    1.12
   2   2 -15   20.07    1.14
   2  -2 -15   21.52    1.13
   2   2 -15   18.20    1.29
   2  -2 -15   21.75    1.14
  -2  -2 -15   21.28    1.14
  -2   2 -16   61.06    3.05
  -2  -2 -16   58.70    3.02
  -2   2 -16   53.01    3.23
   2  -2 -16   57.98    3.04
  -2  -2 -16   54.83    3.06
  -2  -2 -16   60.07    3.05
  -2  -2  16   52.69    3.20
   2  -2  16   52.76    3.22
   2  -2 -16   58.46    3.04
  -2  -2 -16   57.55    3.04
   2  -2 -16   56.90    3.05
   2   2 -16   57.84    3.05
   2   2 -16   58.93    3.05
   2   2 -16   53.20    3.21
   2   2 -16   58.17    3.04
   2   2 -17    1.33    0.27
  -2  -2 -17    1.41    0.37
   2  -2 -17    1.57    0.28
  -2  -2 -17    1.06    0.26
  -2  -2 -17    1.57    0.28
  -2   2 -17    1.26    0.42
  -2  -2 -17    1.50    0.26
  -2   2 -17    1.06    0.27
   2  -2 -17    2.03    0.37
   2   2 -17    0.82    0.37
   2   2 -17    1.06    0.28
   2  -2 -18   18.23    1.07
  -2  -2 -18   18.94    1.09
   2  -2 -18   18.22    1.07
   2   2 -18   16.56    1.23
  -2  -2 -18   17.35    1.07
  -2   2 -18   18.19    1.08
  -2  -2 -18   19.56    1.06
  -2   2 -18   18.05    1.26
   2   2 -18   19.97    1.08
   2   2 -18   19.01    1.09
  -2  -2 -18   17.91    1.07
   2   2 -19    0.18    0.27
   2  -2 -19    0.48    0.29
  -2   2 -19    0.19    0.38
   2   2 -19    0.15    0.28
  -2  -2 -19    0.51    0.30
  -2  -2 -19    0.17    0.24
  -2   2 -19    0.21    0.27
  -2   2 -19    0.11    0.29
   2   2 -20    4.49    0.57
  -2  -2 -20    5.24    0.60
  -2   2 -20    5.40    0.58
   2  -2 -20    3.86    0.57
  -2   2 -20    4.73    0.59
  -2   2 -20    4.45    0.70
  -2  -2 -20    4.54    0.54
   2   2 -20    4.68    0.60
  -2   2 -21    0.73    0.44
   2  -2 -21    1.18    0.44
   2   2 -21    1.52    0.43
  -2  -2 -21    1.04    0.44
  -2   2 -21    1.01    0.43
  -2  -2 -21    1.19    0.40
  -2   2 -22   16.86    1.02
   2   2 -22   16.80    1.02
  -2  -2 -22   17.68    1.04
   2  -2 -22   17.74    1.03
  -2   2 -23    0.05    0.25
   2   2 -23    0.07    0.25
   2  -2 -23    0.45    0.27
  -2  -2 -23    0.29    0.28
  -2   2 -24   11.64    0.79
   2   2 -24   12.76    0.80
  -2  -2 -24   12.87    0.81
   2  -2 -24   14.00    0.82
  -2   2 -25    1.06    0.28
   2   2 -25    1.35    0.29
   2  -2 -25    1.40    0.31
  -2  -2 -25    1.43    0.31
   2  -2 -26    1.31    0.29
  -2   2 -26    0.99    0.25
  -2  -2 -26    1.07    0.28
  -2   2 -27   -0.11    0.21
   2   2 -27    0.07    0.21
  -2  -2 -27   -0.07    0.23
  -2   2 -27    0.50    0.24
  -2  -2 -28    0.70    0.21
  -2   2 -28    0.73    0.21
  -2   2 -28    1.07    0.21
  -2  -2 -29    3.04    0.25
  -2   2 -29    2.79    0.26
  -2   2 -30    1.41    0.16
  -2  -3   0   18.97    1.01
   2  -3   0   19.56    1.16
  -2  -3   0   18.76    1.38
  -2   3   0   18.70    1.15
   2  -3   0   17.57    0.99
   2  -3  -1    2.88    0.33
  -2  -3  -1    3.40    0.35
  -2  -3   1    3.08    0.32
  -2  -3   1    2.70    0.31
  -2  -3   1    3.20    0.68
  -2   3  -1    3.58    0.47
   2  -3   1    2.64    0.31
   2  -3  -1    2.96    0.44
   2  -3   1    3.17    0.48
  -2   3   1    4.14    0.46
   2  -3  -2  124.49    6.52
   2  -3   2  115.63    6.37
  -2  -3   2  130.75    6.74
   2  -3   2  118.17    6.54
  -2  -3   2  123.75    6.38
  -2   3   2  135.23    6.50
  -2  -3  -2  127.42    6.40
  -2   3  -2  134.73    6.56
   2  -3  -2  117.42    6.38
   2  -3   3   13.96    0.86
   2  -3  -3   14.93    0.89
  -2  -3  -3   15.80    0.91
   2  -3  -3   15.99    1.01
  -2  -3   3   15.01    1.21
  -2   3  -3   15.99    1.07
   2  -3   3   14.24    1.07
  -2  -3  -3   16.86    1.23
  -2   3   3   15.56    0.96
  -2  -3   3   13.70    0.87
   2  -3  -4  188.01   10.08
  -2  -3  -4  201.00   10.40
  -2  -3   4  200.77   10.07
  -2  -3   4  214.21   10.44
   2  -3  -4  191.44   10.18
  -2   3  -4  201.82   10.26
  -2   3   4  191.14   10.12
  -2  -3  -4  193.98   10.09
  -2  -3  -5   13.47    1.19
  -2  -3  -5   15.90    0.96
  -2   3  -5   16.20    1.11
   2  -3  -5   16.49    1.02
  -2  -3   5   14.83    1.25
  -2   3   5   16.12    0.95
   2  -3  -6    9.64    0.69
  -2  -3  -6    9.97    0.67
   2  -3  -6    9.10    0.67
  -2   3  -6    9.94    0.81
  -2  -3   6   10.04    0.94
   2  -3   6    9.42    0.82
  -2  -3  -6    9.79    0.92
  -2  -3   7    1.53    0.52
   2  -3  -7    0.90    0.29
   2  -3  -7    1.31    0.24
  -2  -3  -7    1.49    0.50
  -2   3  -7    0.86    0.40
   2  -3   7    0.30    0.39
   2  -3  -7    0.93    0.26
  -2  -3  -8   -0.31    0.46
   2  -3  -8   -0.02    0.27
   2  -3  -8    0.02    0.19
  -2  -3   8    0.13    0.46
   2  -3   8    0.58    0.39
  -2   3  -8   -0.05    0.35
   2  -3  -8   -0.07    0.24
   2  -3  -9   86.81    4.51
  -2   3  -9   83.05    4.68
  -2  -3   9   86.23    4.79
  -2  -3  -9   83.50    4.50
   2  -3   9   89.79    4.75
  -2  -3  -9   87.64    4.51
  -2  -3  -9   88.89    4.78
   2  -3  -9   83.51    4.48
  -2  -3  10   13.99    1.11
  -2  -3 -10   13.89    0.86
   2   3 -10   14.31    0.79
   2  -3  10   12.49    1.07
  -2  -3 -10   11.34    1.06
  -2   3 -10   11.08    0.98
  -2  -3 -10   13.45    0.85
   2  -3 -10   13.57    0.83
   2  -3  11    1.27    0.48
  -2  -3 -11    0.81    0.31
  -2  -3  11    2.13    0.50
   2   3 -11    1.08    0.23
  -2  -3 -11    1.42    0.43
   2  -3 -11    1.08    0.27
  -2  -3 -11    1.57    0.30
  -2  -3 -12    0.07    0.28
  -2  -3 -12    0.28    0.28
   2  -3 -12    0.26    0.23
   2  -3  12    0.12    0.43
   2   3 -12    0.29    0.22
   2  -3 -13   70.15    3.89
   2  -3  13   75.00    4.20
  -2  -3 -13   75.71    3.94
   2   3 -13   77.99    3.89
  -2  -3  13   76.03    4.25
   2   3 -13   67.97    4.11
  -2  -3 -13   77.00    3.89
  -2  -3 -13   72.81    3.93
  -2   3 -13   68.69    4.10
  -2  -3 -14    3.47    0.38
  -2  -3 -14    2.46    0.37
   2  -3 -14    3.23    0.33
  -2   3 -14    3.03    0.54
  -2  -3  14    2.58    0.58
   2   3 -14    3.40    0.35
   2  -3  14    2.46    0.54
  -2   3 -14    3.36    0.35
   2   3 -14    3.75    0.58
  -2  -3  15  178.91    9.45
   2   3 -15  154.78    9.31
  -2  -3 -15  176.88    9.14
  -2  -3 -15  175.46    9.07
   2   3 -15  177.99    9.09
   2  -3 -15  176.57    9.08
  -2   3 -15  182.47    9.09
  -2  -3 -15  176.39    9.05
  -2  -3 -15  170.65    9.11
   2  -3  15  178.66    9.41
   2  -3 -16  128.08    6.59
   2   3 -16  113.81    6.81
  -2  -3 -16  125.91    6.56
   2  -3  16  124.36    6.89
  -2  -3 -16  124.82    6.65
  -2  -3 -16  127.86    6.58
   2   3 -16  135.99    6.60
  -2  -3  16  125.81    6.93
  -2   3 -16  131.70    6.60
  -2  -3 -16  119.87    6.61
   2  -3 -17    1.93    0.42
  -2  -3 -17    2.62    0.43
  -2   3 -17    1.84    0.49
  -2  -3 -17    2.36    0.28
  -2  -3  17    1.11    0.46
   2  -3  17    1.67    0.46
  -2  -3 -17    1.70    0.35
   2   3 -17    2.04    0.49
  -2   3 -17    2.43    0.34
   2   3 -17    2.30    0.33
  -2   3 -18    6.66    0.49
   2   3 -18    6.45    0.51
   2  -3 -18    5.56    0.51
  -2  -3 -18    6.01    0.52
  -2   3 -18    5.26    0.64
  -2  -3 -18    5.52    0.42
   2   3 -18    4.61    0.63
   2  -3  18    5.22    0.66
  -2   3 -19    0.27    0.28
  -2  -3 -19   -0.06    0.23
  -2   3 -19   -0.05    0.37
  -2  -3 -19    0.03    0.22
   2   3 -19    0.12    0.30
   2   3 -19    0.11    0.36
   2  -3 -20   80.35    3.75
  -2   3 -20   62.50    3.94
  -2  -3 -20   74.52    3.74
  -2   3 -20   73.64    3.77
   2  -3 -20   64.84    3.71
  -2  -3 -20   65.03    3.71
  -2  -3 -20   73.48    3.73
   2   3 -20   75.51    3.77
  -2  -3 -21   47.87    0.61
   2  -3 -21   42.04    0.58
   2  -3 -22   96.65    0.89
  -2  -3 -22  104.44    0.90
  -2  -3 -23    0.02    0.19
   2   3 -23    0.12    0.26
  -2   3 -23    0.27    0.27
  -2   3 -24    0.21    0.25
  -2   3 -25    0.39    0.25
   2   3 -25   -0.01    0.22
  -2   3 -26    8.33    0.55
  -2   3 -27    0.01    0.19
  -2   4   0    3.61    0.55
  -2  -4   0    3.13    0.42
  -2  -4   0    2.85    0.73
   2  -4   0    3.29    0.53
   2  -4   0    2.83    0.39
  -2  -4  -1    0.27    0.33
  -2   4  -1    0.21    0.39
   2  -4  -1    0.31    0.30
  -2   4   1   -0.23    0.40
  -2  -4   1    0.67    0.64
   2  -4   1    0.06    0.40
   2  -4  -1    0.21    0.35
  -2  -4   1    0.21    0.31
  -2  -4  -1   -0.02    0.30
  -2  -4   2   11.38    1.16
  -2  -4   2   10.91    0.77
   2  -4   2   11.33    0.97
   2  -4  -2   10.73    0.92
   2  -4  -2   11.44    0.77
  -2   4   2   12.50    0.91
  -2   4  -2   13.52    1.02
  -2  -4  -2   11.85    0.80
  -2  -4  -2   10.42    0.79
  -2  -4   3   11.67    0.76
   2  -4  -3   10.43    0.77
  -2  -4  -3   12.27    0.81
  -2  -4   3   10.73    1.17
   2  -4  -3   10.54    0.90
  -2  -4  -3    9.05    1.11
  -2   4  -3   11.36    0.97
   2  -4   3   11.43    0.98
  -2  -4  -3   12.07    0.80
  -2   4   3   11.03    0.84
   2  -4  -4    2.68    0.38
  -2  -4  -4    3.06    0.42
  -2  -4  -4    3.07    0.73
  -2   4  -4    2.26    0.56
   2  -4  -4    1.94    0.42
   2  -4   4    1.93    0.55
  -2  -4   4    2.70    0.37
  -2  -4  -4    2.48    0.41
  -2   4  -5    7.32    0.75
   2  -4  -5    6.18    0.55
  -2  -4  -5    6.69    0.91
  -2  -4  -5    5.77    0.58
  -2  -4  -5    7.35    0.58
   2  -4  -5    5.96    0.60
   2  -4   5    5.60    0.74
  -2  -4   5    6.76    0.93
  -2  -4   5    6.71    0.52
   2  -4  -6   11.35    0.88
  -2  -4  -6   12.61    0.85
   2  -4  -6   11.52    0.86
  -2  -4   6   12.08    0.77
  -2  -4   6   12.38    1.23
  -2   4  -6   13.80    1.06
  -2  -4  -6   11.22    1.18
   2  -4  -7    1.15    0.34
  -2  -4  -7    1.86    0.65
  -2   4  -7    0.25    0.46
  -2  -4  -7    1.14    0.38
  -2  -4   7    1.41    0.64
  -2  -4   7    1.21    0.28
  -2  -4  -8    1.76    0.64
  -2  -4   8    1.58    0.64
   2  -4  -8    1.67    0.34
  -2   4  -8    1.27    0.50
   2  -4   8    2.59    0.59
  -2  -4  -8    1.75    0.38
  -2  -4   9    2.10    0.61
  -2  -4  -9    2.10    0.64
   2  -4   9    3.45    0.68
   2  -4  -9    3.10    0.40
  -2   4  -9    3.54    0.63
  -2  -4  -9    2.40    0.43
   2  -4 -10    8.71    0.62
   2  -4  10    7.68    0.91
  -2  -4 -10    8.06    0.69
  -2  -4  10    7.99    0.96
  -2   4 -10    7.06    0.83
  -2  -4 -10    8.82    0.68
  -2  -4 -11    5.63    0.55
  -2  -4  11    4.80    0.77
   2  -4 -11    5.04    0.49
  -2  -4 -11    4.79    0.56
  -2   4 -11    4.25    0.69
   2  -4  11    4.95    0.76
   2   4 -11    5.12    0.39
  -2  -4 -12    8.90    0.73
   2  -4 -12    9.55    0.68
  -2   4 -12    9.86    0.59
  -2  -4  12   11.50    1.08
   2  -4  12    9.21    0.99
  -2   4 -12    8.82    0.91
  -2  -4 -12    8.55    0.74
   2   4 -12    9.39    0.61
   2   4 -12    7.68    0.90
  -2  -4 -12    9.84    0.68
   2  -4 -13    8.08    0.61
  -2  -4  13    8.83    1.01
  -2  -4 -13    8.64    0.68
  -2   4 -13    8.18    0.55
   2  -4  13    8.90    0.94
   2   4 -13    7.98    0.56
   2   4 -13    8.19    0.90
  -2  -4 -13    8.73    0.63
  -2  -4 -14    7.46    0.62
   2  -4  14    5.79    0.84
  -2  -4 -14    5.95    0.51
   2  -4 -14    6.40    0.52
  -2  -4  14    7.14    0.94
   2   4 -14    7.40    0.50
  -2   4 -14    6.73    0.48
   2   4 -14    5.31    0.76
  -2  -4 -15    5.19    0.55
   2  -4 -15    5.40    0.52
   2  -4  15    5.41    0.77
  -2   4 -15    6.06    0.43
  -2  -4  15    4.79    0.82
   2   4 -15    4.98    0.70
  -2  -4 -15    5.00    0.52
   2   4 -15    5.57    0.45
  -2  -4 -15    5.68    0.41
   2   4 -16    7.81    0.56
  -2  -4 -16    8.70    0.63
  -2  -4 -16    8.63    0.52
  -2  -4  16    7.69    0.98
   2  -4  16    6.24    0.85
   2  -4 -16    8.62    0.62
  -2   4 -16    8.00    0.56
   2   4 -17    0.45    0.45
  -2   4 -17   -0.23    0.43
  -2  -4 -17   -0.16    0.38
  -2   4 -17    0.37    0.25
   2  -4 -17   -0.13    0.37
   2   4 -17    0.48    0.27
  -2  -4  17   -0.08    0.51
  -2  -4 -17    0.53    0.20
   2  -4  17    0.15    0.41
   2  -4 -18    0.27    0.36
  -2  -4 -18    0.54    0.21
  -2  -4 -18    0.14    0.36
   2   4 -18    0.75    0.27
  -2   4 -18    0.93    0.28
   2  -4 -19    0.82    0.34
  -2  -4 -19    1.00    0.33
  -2  -4 -19    0.03    0.20
   2   4 -19    0.05    0.25
  -2   4 -19    0.08    0.26
  -2  -4 -20   11.07    0.45
  -2   4 -20    1.75    0.35
   2  -4 -20   10.54    0.46
  -2  -4 -20    2.24    0.29
   2   4 -20    2.20    0.34
   2  -4 -21   34.88    0.59
  -2  -4 -21   39.95    0.61
   2  -4 -22   93.52    1.46
  -2  -4 -22   96.45    1.45
  -2   4 -23    0.42    0.21
  -2   4 -24    0.78    0.20
  -2   4 -25    0.42    0.16
   2  -5   0   35.22    2.38
  -2  -5   0   35.76    2.44
  -2  -5   0   40.68    2.18
  -2   5  -1    3.15    0.62
   2  -5  -1    2.47    0.56
  -2  -5   1    2.38    0.65
  -2  -5  -1    2.28    0.59
  -2  -5   1    2.95    0.46
   2  -5   1    1.83    0.53
  -2  -5  -1    2.72    0.48
  -2  -5  -2    7.95    0.84
  -2  -5   2    7.21    0.90
  -2  -5  -2    6.56    0.64
   2  -5   2    7.53    0.85
   2  -5  -2    6.22    0.74
   2  -5  -2    6.88    0.61
  -2   5  -2    6.59    0.79
  -2  -5   2    7.58    0.63
  -2  -5   3   50.72    2.64
   2  -5  -3   49.02    2.85
  -2   5  -3   46.37    2.88
  -2  -5   3   47.47    3.03
  -2  -5  -3   43.07    2.85
   2  -5   3   46.29    2.94
   2  -5  -3   46.68    2.82
   2  -5  -3   48.98    2.64
  -2  -5  -3   46.93    2.67
   2  -5  -4    1.37    0.45
  -2  -5  -4    2.25    0.46
  -2  -5   4    1.47    0.63
  -2  -5  -4    1.75    0.48
   2  -5   4    1.46    0.53
  -2  -5   4    1.91    0.38
   2  -5  -4    2.27    0.44
  -2   5  -4    2.00    0.55
   2  -5   5  150.51    8.55
  -2   5  -5  155.29    8.52
  -2  -5   5  158.92    8.64
  -2  -5   5  158.96    8.20
  -2  -5  -5  159.03    8.26
  -2  -5   6  123.29    6.70
   2   5  -6  108.77    6.54
  -2  -5   6  122.95    6.22
   2  -5   6  117.49    6.62
   2  -5   6  118.47    6.23
  -2  -5  -6  119.59    6.30
  -2   5  -6  113.84    6.54
   2  -5   7    7.78    0.62
   2  -5   7    9.11    0.99
  -2   5  -7    8.71    0.95
   2   5  -7    7.90    0.95
   2  -5  -7    8.94    0.69
   2  -5  -8   17.84    1.08
   2  -5   8   16.66    1.41
   2   5  -8   16.54    1.36
  -2   5  -8   15.19    1.31
   2  -5   8   15.66    1.01
   2  -5  -9    1.69    0.38
   2  -5   9    1.50    0.31
  -2   5  -9    0.75    0.52
  -2  -5   9    1.04    0.61
   2   5  -9    2.21    0.60
  -2  -5  -9    1.88    0.46
  -2   5 -10   30.03    2.22
   2  -5 -10   34.44    1.99
   2   5 -10   30.06    2.28
   2  -5  10   34.40    2.35
  -2  -5 -10   39.77    2.03
  -2  -5  10   34.68    2.40
  -2  -5 -10   37.11    2.05
   2  -5 -11   13.56    0.89
   2  -5  11   10.57    1.16
  -2  -5  11   11.51    1.22
  -2  -5 -11   15.04    0.97
  -2  -5 -11   14.73    0.93
   2   5 -11   10.47    1.15
   2  -5  12   27.02    2.11
   2  -5 -12   31.70    1.80
  -2  -5 -12   33.02    1.87
  -2  -5  12   29.06    2.15
  -2  -5 -12   33.35    1.82
  -2  -5 -13   -0.02    0.30
   2  -5 -13    0.70    0.31
  -2  -5 -14   30.48    1.66
   2  -5 -14   31.46    1.66
  -2  -5 -14   28.44    1.65
  -2  -5 -14   28.97    1.60
  -2  -5 -15    0.59    0.20
   2  -5 -15   -0.16    0.39
  -2  -5 -16   21.08    1.16
  -2  -5 -16   21.14    1.21
   2  -5 -16   21.49    1.22
  -2  -5 -17   26.76    1.48
   2  -5 -17   27.10    1.49
  -2  -5 -17   26.99    1.44
   2  -5 -18    1.20    0.33
  -2  -5 -18    1.05    0.30
  -2  -5 -19    8.08    0.49
   2  -5 -19    7.04    0.50
  -2  -5 -20   41.50    2.06
   2  -5 -20   37.56    2.06
   2  -5 -21   90.58    4.40
  -2  -5 -21   82.21    4.40
   2  -6   0    1.26    0.35
   2  -6   1    0.16    0.34
   2  -6  -1    0.11    0.34
   2  -6  -2    1.74    0.37
   2  -6   2    1.61    0.39
   2  -6  -3    0.29    0.35
   2  -6   3    0.18    0.32
   2  -6   4   -0.02    0.32
   2  -6  -4    0.05    0.34
   2  -6   5   10.94    0.73
  -2  -6  -5   10.02    0.76
   2  -6   6   10.27    0.70
  -2  -6  -6   10.41    0.74
   2  -6   7   12.63    0.77
   2  -6  -7   11.64    0.82
  -2  -6  -7   11.84    0.82
   2  -6  -8    0.33    0.31
  -2  -6  -8    0.44    0.31
   2  -6   8    0.53    0.23
  -2  -6  -9   -0.07    0.29
   2  -6  -9    0.07    0.30
  -2  -6  10   -0.14    0.21
   2  -6 -10    0.66    0.30
  -2  -6 -10    0.06    0.27
  -2  -6 -11    9.88    0.60
  -2  -6 -11   11.78    0.69
  -2  -6 -12   -0.48    0.29
   2  -6 -12   -0.62    0.34
   2  -6 -13    5.12    0.40
  -2  -6 -13    3.26    0.37
  -2  -6 -14   -0.24    0.25
   2  -6 -14   -0.39    0.28
   2  -6 -15    0.28    0.24
  -2  -6 -15    0.56    0.22
  -2  -6 -16    3.90    0.30
   2  -6 -16    4.12    0.31
  -2  -6 -17   14.42    0.73
   2  -6 -17   12.70    0.73
   2  -6 -18   38.85    2.06
  -2  -6 -18   41.11    2.06
  -2  -7   0   -0.14    0.17
   2  -7   0    0.08    0.18
  -2  -7  -1    0.04    0.17
  -2  -7   1   -0.22    0.19
   2  -7  -1    0.09    0.17
  -2  -7  -2    0.63    0.18
   2  -7  -2    0.49    0.19
  -2  -7   2    0.41    0.18
  -2  -7  -4    9.18    0.55
   2  -7  -7   -0.55    0.17
  -2  -7  -7   -0.25    0.16
   2  -7  -8   -0.25    0.15
  -2  -7  -8   -0.26    0.15
   2  -7  -9   -0.22    0.13
  -3   0   0    0.10    0.22
  -3   0  -1    0.01    0.23
  -3   0   1    0.04    0.22
   3   0  -1   -0.01    0.17
  -3   0   2  441.78   22.55
   3   0  -2  439.66   22.55
   3   0  -3    0.18    0.24
  -3   0   3   -0.08    0.26
  -3   0  -3    0.10    0.28
   3   0   4  633.05   32.36
   3   0   5   -0.07    0.18
  -3   0  -6  193.18    8.70
   3   0   6  156.36    8.63
   3   0   7    0.11    0.16
  -3   0  -7    0.23    0.32
  -3   0  -8   39.69    1.88
   3   0   8   31.05    1.77
  -3   0  -9    0.18    0.26
  -3   0  -9    0.56    0.29
   3   0   9    0.15    0.14
   3   0 -10   74.25    3.87
  -3   0 -10   78.27    3.96
  -3   0 -10   71.58    3.94
   3   0 -11    0.02    0.14
  -3   0 -11    0.20    0.25
   3   0 -11    0.09    0.17
   3   0 -12  407.42   20.59
  -3   0 -12  405.37   20.69
   3   0 -12  396.35   20.59
   3   0 -13    0.08    0.18
  -3   0 -13   -0.05    0.28
   3   0 -14    0.97    0.21
  -3   0 -14    1.55    0.35
   3   0 -15   -0.11    0.19
  -3   0 -15   -0.02    0.21
   3   0 -15    0.01    0.21
  -3   0 -15    0.09    0.31
  -3   0 -16    4.47    0.54
   3   0 -16    5.56    0.43
  -3   0 -16    5.63    0.41
   3   0 -16    4.62    0.40
   3   0 -16    5.50    0.40
   3   0 -17    0.01    0.21
   3   0 -17    0.02    0.24
  -3   0 -17   -0.10    0.25
   3   0 -17    0.25    0.24
   3   0 -18   53.24    2.96
   3   0 -18   55.45    2.97
   3   0 -18   58.24    2.95
   3   0 -19    0.15    0.27
   3   0 -19    0.48    0.52
  -3   0 -19   -0.05    0.33
   3   0 -19   -0.02    0.27
   3   0 -19    0.17    0.25
   3   0 -20    0.06    0.29
  -3   0 -20   -0.11    0.34
   3   0 -20    0.40    0.29
   3   0 -20    0.60    0.55
  -3   0 -20   -0.02    0.28
   3   0 -20    0.29    0.23
   3   0 -21   -0.36    0.58
  -3   0 -21    0.34    0.36
   3   0 -21    0.19    0.31
  -3   0 -21   -0.04    0.30
   3   0 -21   -0.25    0.28
   3   0 -21   -0.11    0.22
   3   0 -22   39.22    2.09
  -3   0 -22   37.52    2.08
   3   0 -22   39.23    2.54
  -3   0 -22   36.88    2.04
   3   0 -22   37.16    2.04
   3   0 -23   -0.30    0.59
  -3   0 -23   -0.10    0.29
   3   0 -23   -0.04    0.30
   3   0 -23   -0.10    0.23
  -3   0 -23   -0.22    0.24
  -3   0 -24   11.62    0.80
   3   0 -24   12.87    0.80
  -3   0 -24   13.25    0.77
   3   0 -24   11.43    0.74
  -3   0 -25    0.22    0.30
   3   0 -25    0.41    0.30
  -3   0 -25    0.25    0.23
   3   0 -25    0.06    0.21
  -3   0 -26    0.25    0.26
   3   0 -26    0.45    0.28
  -3   0 -26    0.30    0.23
  -3   0 -27    0.45    0.22
   3   0 -27    0.10    0.26
  -3   0 -27    0.30    0.27
  -3   0 -28    4.41    0.38
  -3   0 -28    3.91    0.33
  -3   0 -29    0.03    0.22
  -3   0 -30   13.01    0.76
  -3   0 -31    0.12    0.15
   3  -1   0    0.03    0.27
   3  -1  -1   36.60    2.04
   3  -1  -1   39.20    2.05
   3  -1  -2  986.56   50.42
   3  -1  -3   27.30    1.49
   3  -1   3   27.73    1.55
  -3   1   3   26.91    1.45
  -3   1   4    0.87    0.15
   3  -1   4    0.78    0.32
   3  -1  -4    1.03    0.24
   3  -1  -5    0.64    0.30
   3  -1   5    1.07    0.34
   3  -1  -6    0.11    0.30
   3  -1   6    0.47    0.29
  -3  -1  -7    1.56    0.24
   3  -1  -7    1.44    0.35
   3  -1   7    2.14    0.34
   3  -1   8  108.75    5.85
  -3  -1  -8  115.22    5.79
   3  -1  -8  106.73    5.89
  -3  -1  -9  137.25    6.87
   3  -1   9  125.10    6.91
   3  -1  10   43.34    2.23
   3  -1 -10   36.39    2.07
   3   1 -10   38.84    2.07
  -3   1 -10   43.43    2.23
  -3  -1 -10   45.36    2.20
  -3  -1 -11   77.72    3.70
  -3   1 -11   72.95    3.71
   3  -1  11   69.97    3.70
   3  -1 -11   67.58    3.56
   3   1 -11   65.27    3.56
   3  -1 -12    0.97    0.20
   3   1 -12    1.26    0.21
  -3  -1 -12    1.05    0.32
   3  -1  12    0.78    0.26
  -3  -1 -12    1.01    0.20
  -3   1 -12    1.72    0.36
  -3   1 -13   35.83    1.88
   3  -1 -13   31.11    1.71
  -3  -1 -13   36.12    1.89
   3  -1  13   33.31    1.82
   3   1 -13   30.63    1.72
   3   1 -13   31.66    1.83
  -3  -1  14    0.65    0.25
  -3  -1 -14    0.84    0.32
   3  -1  14    1.25    0.27
   3  -1 -14    0.65    0.21
   3   1 -14    0.87    0.29
  -3   1 -14    1.24    0.37
   3   1 -14    0.86    0.22
   3  -1 -14    1.10    0.49
   3   1 -15    0.04    0.22
  -3  -1 -15    3.28    0.27
   3  -1 -15   -0.06    0.42
   3   1 -15    0.11    0.20
   3  -1 -15    3.04    0.28
  -3  -1 -15   -0.12    0.33
  -3   1 -15    0.44    0.36
   3   1 -15    0.03    0.21
   3  -1 -15    0.08    0.22
   3  -1 -15    0.09    0.21
   3   1 -15    0.14    0.25
  -3  -1 -15   -0.05    0.22
   3   1 -16   11.20    0.87
   3  -1 -16   20.02    0.79
   3   1 -16   11.69    0.81
  -3  -1 -16   10.29    0.94
   3  -1 -16   12.13    1.09
   3  -1 -16   12.94    0.81
  -3   1 -16   12.40    0.96
   3   1 -16   10.71    0.80
   3   1 -16   11.51    0.80
  -3  -1 -16   13.91    0.81
   3  -1 -16   10.92    0.81
  -3  -1 -16   21.01    0.79
  -3  -1 -16   10.50    0.80
   3   1 -17    5.22    0.57
   3  -1 -17    4.43    0.56
  -3  -1 -17   27.21    0.60
   3   1 -17    5.06    0.56
   3  -1 -17    5.70    0.79
  -3  -1 -17    3.87    0.65
  -3   1 -17    4.70    0.67
   3  -1 -17   31.93    0.60
  -3  -1 -17    5.88    0.57
  -3   1 -17    5.04    0.66
   3   1 -17    4.86    0.55
   3  -1 -17    5.21    0.56
  -3  -1 -18   23.70    1.85
   3  -1 -18   25.55    1.69
   3  -1 -18   24.28    1.69
   3  -1 -18   22.92    1.97
   3   1 -18   27.12    1.70
   3   1 -18   24.68    1.70
   3   1 -18   26.02    1.69
  -3  -1 -18   30.26    1.70
  -3   1 -18   24.43    1.81
  -3  -1 -19  142.92    8.70
  -3  -1 -19  172.75    8.50
  -3   1 -19  163.54    8.52
   3  -1 -19  153.75    8.87
   3   1 -19  164.67    8.52
  -3  -1 -19  169.80    8.53
   3   1 -19  169.10    8.52
   3  -1 -19  164.38    8.52
   3  -1 -19  158.83    8.52
   3   1 -19  164.62    8.52
   3   1 -20   23.74    1.31
   3  -1 -20   19.85    1.64
  -3  -1 -20   23.81    1.33
   3   1 -20   23.48    1.32
  -3   1 -20   21.47    1.31
   3  -1 -20   23.12    1.32
  -3  -1 -20   23.13    1.29
   3  -1 -20   21.82    1.31
   3   1 -20   20.55    1.30
  -3  -1 -20   23.97    1.27
  -3   1 -21   20.40    1.23
   3   1 -21   21.99    1.24
   3   1 -21   22.66    1.25
   3  -1 -21   19.77    1.24
   3  -1 -21   18.53    1.58
  -3  -1 -21   22.92    1.26
  -3  -1 -21   21.65    1.20
   3  -1 -21   19.88    1.22
  -3  -1 -22   39.54    2.08
   3  -1 -22   37.88    2.06
   3  -1 -22   31.98    2.42
  -3   1 -22   35.12    2.05
   3   1 -22   39.22    2.57
   3   1 -22   38.63    2.05
   3   1 -22   37.82    2.06
  -3   1 -22   34.67    2.04
  -3  -1 -22   39.81    2.02
  -3  -1 -23   34.39    1.83
   3   1 -23   33.27    1.88
  -3   1 -23   33.27    1.87
  -3  -1 -23   36.81    1.90
   3   1 -23   34.73    2.37
   3   1 -23   33.77    1.86
  -3   1 -23   29.65    2.14
  -3   1 -23   32.38    1.86
   3  -1 -23   34.71    1.88
   3   1 -24    0.12    0.25
   3   1 -24    0.53    0.30
   3  -1 -24    0.16    0.27
  -3  -1 -24    0.30    0.30
   3   1 -24    0.10    0.56
  -3   1 -24    0.12    0.28
  -3   1 -24    0.05    0.26
   3  -1 -25    1.20    0.31
  -3   1 -25    0.89    0.29
  -3  -1 -25    0.79    0.30
  -3   1 -25    1.17    0.28
   3   1 -25    1.05    0.28
  -3   1 -26    1.26    0.29
   3  -1 -26    1.05    0.31
  -3  -1 -26    1.47    0.32
   3   1 -26    1.01    0.28
  -3   1 -26    0.76    0.25
   3   1 -26    0.94    0.22
   3  -1 -27    5.70    0.46
  -3  -1 -27    6.59    0.48
  -3   1 -27    5.29    0.43
  -3   1 -27    5.38    0.45
  -3   1 -28    0.75    0.25
  -3   1 -28    1.06    0.23
  -3   1 -29    3.13    0.29
  -3  -1 -29    2.68    0.30
  -3   1 -29    3.03    0.27
  -3   1 -30    0.69    0.18
  -3  -1 -30    0.27    0.18
  -3   1 -30    0.27    0.13
  -3   1 -31    1.61    0.16
  -3  -1 -31    1.62    0.17
   3  -2   0   -0.08    0.31
  -3   2   0    0.13    0.27
  -3   2   1    1.75    0.29
   3  -2   1    1.41    0.36
   3  -2  -1    1.29    0.34
  -3   2  -1    1.78    0.35
  -3   2   2   10.81    0.69
   3  -2   2   10.07    0.78
   3  -2  -2   10.18    0.72
  -3   2  -2   11.99    0.77
  -3   2   3   39.68    2.11
   3  -2  -3   37.92    2.16
  -3   2  -3   41.30    2.22
   3  -2  -4    8.14    0.59
  -3   2  -4    8.31    0.67
   3  -2  -4    8.50    0.58
  -3   2  -5  123.45    6.07
   3  -2  -5  115.73    5.99
   3  -2   5  113.80    6.08
   3  -2  -5  110.15    5.97
   3  -2  -6    3.08    0.31
   3  -2  -6    3.37    0.33
   3  -2   6    3.50    0.49
  -3   2  -6    3.71    0.46
   3  -2  -7    1.89    0.25
   3  -2  -7    1.41    0.25
   3  -2   7    1.45    0.37
  -3   2  -7    1.58    0.37
   3  -2   8  144.64    7.55
   3  -2  -8  142.83    7.37
  -3   2  -8  141.72    7.51
   3  -2  -9   50.02    2.61
   3  -2   9   47.36    2.78
  -3  -2  10    4.84    0.62
  -3  -2 -10    6.28    0.63
   3  -2  10    5.65    0.60
   3  -2 -10    6.17    0.39
   3   2 -10    5.91    0.39
   3  -2 -10    5.96    0.43
  -3  -2 -11    5.62    0.43
  -3   2 -11    4.15    0.51
   3  -2  11    3.60    0.51
   3  -2 -11    4.67    0.36
  -3  -2  11    4.24    0.54
  -3  -2 -11    3.90    0.51
   3   2 -11    4.48    0.34
   3  -2 -11    4.47    0.32
   3   2 -12    0.69    0.20
  -3  -2 -12    0.91    0.27
  -3  -2 -12    0.37    0.27
   3  -2 -12    0.93    0.19
   3  -2  12    0.95    0.38
  -3  -2  12    0.64    0.30
   3   2 -12    0.62    0.21
  -3  -2 -13    2.20    0.35
   3  -2 -13    1.34    0.31
   3   2 -13    2.38    0.28
  -3  -2 -13    2.07    0.32
   3  -2 -13    2.50    0.26
  -3  -2 -13    1.42    0.27
   3   2 -13    1.98    0.26
   3  -2  13    2.57    0.45
  -3  -2 -13    1.95    0.25
  -3  -2 -14    6.79    0.52
  -3  -2 -14    7.45    0.50
   3  -2 -14    6.34    0.49
   3   2 -14    6.53    0.45
   3  -2 -14    6.31    0.45
   3   2 -14    6.24    0.46
  -3   2 -14    5.99    0.64
   3   2 -14    6.07    0.46
  -3  -2 -14    6.68    0.44
   3  -2  14    5.67    0.64
   3  -2 -14    6.65    0.45
  -3  -2 -14    5.29    0.44
   3   2 -14    4.78    0.60
   3   2 -15    2.37    0.30
  -3  -2 -15    2.37    0.37
  -3   2 -15    1.98    0.46
   3  -2 -15    2.73    0.31
   3  -2 -15    2.17    0.36
  -3  -2 -15    2.31    0.26
   3  -2 -15    2.20    0.28
  -3  -2 -15    2.79    0.35
   3   2 -15    2.21    0.43
  -3  -2  15    1.44    0.39
   3  -2  15    2.46    0.44
   3   2 -15    2.36    0.30
   3   2 -15    2.44    0.30
  -3  -2 -16   31.36    1.77
   3   2 -16   34.03    1.78
   3   2 -16   32.68    1.79
  -3   2 -16   34.82    1.78
  -3   2 -16   30.07    1.96
  -3  -2 -16   32.59    1.81
   3  -2 -16   34.02    1.78
  -3  -2  16   26.95    1.91
   3  -2 -16   32.09    1.77
   3  -2  16   28.96    1.91
   3  -2 -16   36.28    1.79
   3   2 -16   32.85    1.79
   3   2 -16   28.40    1.94
  -3  -2 -16   32.29    1.76
   3  -2 -17   12.63    0.85
   3  -2 -17   15.45    0.87
  -3  -2 -17   16.01    0.89
  -3  -2 -17   14.40    0.84
   3   2 -17   14.85    0.86
   3  -2 -17   13.69    0.85
  -3  -2 -17   12.55    0.87
   3   2 -17   14.06    0.87
  -3   2 -17   14.45    0.86
  -3   2 -17   14.47    1.06
  -3  -2 -17   12.89    0.85
   3   2 -17   15.08    0.88
   3   2 -17   13.09    1.02
   3   2 -18   58.49    2.84
   3  -2 -18   47.53    2.79
  -3   2 -18   53.27    2.83
  -3   2 -18   53.43    3.04
  -3  -2 -18   60.75    2.86
   3  -2 -18   55.03    2.83
  -3  -2 -18   44.87    2.78
  -3  -2 -18   58.75    2.82
   3   2 -18   52.63    3.01
  -3  -2 -18   50.62    2.84
   3   2 -18   55.88    2.85
   3  -2 -18   54.25    2.83
   3   2 -18   53.57    2.84
  -3  -2 -19   29.97    0.71
  -3  -2 -19    6.95    0.63
   3   2 -19    8.24    0.65
  -3  -2 -19    5.74    0.61
   3  -2 -19   25.55    0.70
  -3  -2 -19    8.30    0.68
   3  -2 -19    6.27    0.63
  -3   2 -19    5.46    0.78
  -3   2 -19    6.64    0.63
   3   2 -19    7.60    0.67
  -3  -2 -20  107.85    5.62
  -3   2 -20  102.42    5.90
   3  -2 -20  113.59    5.71
   3   2 -20  114.25    5.71
  -3   2 -20  111.47    5.71
  -3  -2 -20  120.26    5.73
  -3  -2 -20  115.88    5.69
   3  -2 -20  102.46    5.62
  -3   2 -20  107.11    5.71
  -3  -2 -21   24.71    1.47
   3  -2 -21   27.79    1.51
  -3   2 -21   25.03    1.50
   3   2 -21   28.05    1.51
  -3   2 -21   27.09    1.50
  -3  -2 -21   28.73    1.53
   3  -2 -22   31.92    1.75
  -3   2 -22   30.03    1.74
  -3  -2 -22   34.63    1.77
  -3  -2 -22   30.05    1.70
   3   2 -22   31.64    1.75
   3  -2 -23    1.55    0.31
   3   2 -23    1.38    0.30
  -3   2 -23    0.86    0.28
  -3  -2 -23    1.29    0.33
  -3   2 -24    5.23    0.42
   3  -2 -24    4.91    0.43
  -3  -2 -24    4.97    0.45
   3   2 -24    4.50    0.43
  -3  -2 -25    1.66    0.31
  -3   2 -25    1.76    0.29
   3   2 -25    1.26    0.28
  -3   2 -26    2.28    0.28
  -3  -2 -26    1.77    0.29
  -3  -2 -27   -0.12    0.22
  -3   2 -27    0.20    0.21
  -3   2 -27    0.24    0.22
  -3   2 -28    4.38    0.33
  -3  -2 -28    4.30    0.34
  -3   2 -28    4.39    0.35
  -3   2 -29    0.33    0.14
  -3   2 -29    0.30    0.16
  -3  -2 -29    0.26    0.15
  -3   2 -30    0.29    0.11
  -3  -3   0    0.10    0.25
   3  -3   0    0.08    0.33
  -3  -3   0    0.08    0.24
  -3   3   0   -0.03    0.32
  -3  -3  -1  102.55    5.27
  -3  -3   1  100.30    5.26
   3  -3   1  108.28    5.45
   3  -3  -1  100.85    5.42
  -3  -3   1   89.67    5.26
  -3   3  -1  113.52    5.44
  -3   3   1  110.39    5.38
  -3  -3  -2    4.76    0.41
  -3  -3   2    3.23    0.36
  -3   3  -2    4.05    0.54
  -3  -3  -2    3.16    0.35
   3  -3   2    3.24    0.50
   3  -3  -2    3.74    0.49
  -3   3   2    3.38    0.41
  -3  -3   2    4.32    0.35
  -3   3   3   85.56    4.23
  -3  -3  -3   88.51    4.21
  -3  -3   3   85.60    4.16
  -3  -3  -3   67.87    4.16
   3  -3   3   84.29    4.37
   3  -3  -3   86.31    4.32
  -3   3  -3   97.88    4.40
  -3  -3   3   67.95    4.16
  -3  -3  -4   12.42    0.72
  -3  -3   4   11.00    0.64
  -3   3  -4   12.01    0.86
   3  -3   4   10.74    0.86
   3  -3  -4   10.26    0.75
  -3  -3   4    8.92    0.63
  -3  -3  -4    7.59    0.62
  -3   3   4   10.74    0.66
  -3  -3   5    0.19    0.23
  -3  -3  -5    0.05    0.22
  -3  -3   5    0.29    0.52
  -3  -3  -5    0.28    0.51
  -3  -3  -5    0.20    0.29
   3  -3  -5    0.15    0.28
   3  -3  -5   -0.09    0.25
  -3   3  -5    0.48    0.38
   3  -3  -6   28.10    1.55
  -3  -3   6   25.30    1.52
  -3  -3  -6   29.12    1.58
  -3   3  -6   29.77    1.74
  -3  -3  -6   25.87    1.52
  -3  -3  -6   31.50    1.96
   3  -3  -6   29.47    1.61
   3  -3  -6   27.81    1.59
  -3  -3   6   31.08    1.93
  -3  -3   7   32.39    2.07
  -3  -3  -7   29.01    2.04
   3  -3  -7   32.09    1.72
  -3   3  -7   31.98    1.91
   3  -3  -7   30.90    1.76
   3  -3   7   29.14    1.92
   3  -3  -8   85.27    4.61
   3  -3  -8   86.47    4.64
  -3  -3   8   93.03    4.98
  -3  -3  -8   84.87    4.93
   3  -3   8   94.75    4.87
  -3   3  -8   92.49    4.82
  -3   3  -9    0.20    0.36
  -3  -3  -9   -0.27    0.46
  -3  -3  -9   -0.07    0.30
   3  -3   9   -0.39    0.42
   3  -3  -9    0.05    0.23
  -3  -3   9   -0.41    0.50
   3  -3 -10   57.12    3.10
  -3  -3 -10   59.34    3.14
   3  -3  10   56.09    3.34
  -3  -3  10   54.37    3.39
  -3  -3 -10   53.86    3.39
  -3   3 -10   51.09    3.27
   3   3 -10   63.07    3.07
  -3  -3  11    0.27    0.43
   3  -3 -11    0.05    0.24
  -3  -3 -11   -0.05    0.30
   3   3 -11   -0.08    0.20
  -3  -3 -11    0.09    0.28
  -3  -3 -11    0.20    0.43
   3  -3  11    0.54    0.42
  -3  -3 -12   38.77    2.15
  -3  -3 -12   36.03    2.13
   3  -3  12   39.39    2.39
   3  -3 -12   36.57    2.09
  -3  -3  12   39.97    2.42
  -3  -3 -12   34.87    2.34
   3   3 -12   43.24    2.09
  -3  -3 -13   11.43    0.83
  -3  -3 -13   13.34    0.87
   3  -3 -13   12.78    0.79
   3  -3  13   13.37    1.08
   3   3 -13   13.40    0.79
  -3  -3 -14   61.06    3.21
   3   3 -14   52.31    3.44
  -3  -3 -14   62.46    3.29
  -3  -3  14   62.32    3.60
   3  -3  14   61.00    3.54
  -3  -3 -14   59.15    3.26
   3  -3 -14   59.37    3.21
   3   3 -14   65.39    3.23
   3   3 -15    4.87    0.43
  -3  -3 -15    4.86    0.48
  -3  -3 -15    5.23    0.40
  -3  -3 -15    4.37    0.44
  -3  -3  15    4.90    0.73
   3  -3  15    5.06    0.69
   3  -3 -15    5.79    0.49
   3   3 -15    3.85    0.62
  -3  -3 -15    4.90    0.51
  -3  -3 -16   89.59    4.77
  -3  -3 -16   96.47    4.86
  -3   3 -16   79.46    4.99
  -3  -3  16   95.66    5.15
   3  -3  16   91.66    5.08
   3   3 -16   83.41    5.03
  -3  -3 -16   90.31    4.81
   3  -3 -16   92.12    4.77
   3   3 -16   97.60    4.80
  -3  -3 -16   91.41    4.76
  -3  -3 -17    0.17    0.23
  -3  -3 -17   -0.43    0.38
   3  -3 -17    0.15    0.36
  -3  -3 -17   -0.05    0.33
  -3   3 -17   -0.05    0.40
   3   3 -17   -0.11    0.40
   3  -3  17   -0.28    0.40
  -3   3 -17    0.10    0.29
  -3  -3 -17   -0.05    0.22
  -3  -3  17   -0.13    0.43
   3   3 -17    0.06    0.26
   3   3 -18    0.23    0.38
  -3  -3 -18    0.26    0.32
  -3  -3 -18    0.64    0.35
  -3   3 -18   -0.05    0.35
   3  -3 -18    0.66    0.35
   3   3 -18    0.06    0.27
  -3  -3 -18    0.23    0.22
  -3   3 -18    0.41    0.30
  -3  -3 -19   18.82    1.03
  -3  -3 -19   16.92    1.02
  -3  -3 -19   17.51    1.01
   3   3 -19   19.50    1.08
   3  -3 -19   18.51    1.03
  -3   3 -19   14.09    1.22
   3   3 -19   14.81    1.22
  -3   3 -19   18.70    1.07
  -3  -3 -20   27.85    1.64
  -3  -3 -20   36.43    1.63
   3  -3 -20   37.85    1.64
  -3   3 -20   22.67    1.83
  -3  -3 -20   25.74    1.63
  -3   3 -20   27.16    1.67
   3   3 -20   26.82    1.67
   3  -3 -21   76.49    3.35
   3   3 -21   52.45    3.41
  -3  -3 -21   50.15    3.37
  -3  -3 -21   55.22    3.38
  -3  -3 -21   84.38    3.36
  -3   3 -21   55.38    3.41
  -3   3 -22   -0.13    0.48
  -3  -3 -22    0.26    0.45
  -3  -3 -22    0.09    0.44
   3   3 -23    0.29    0.25
  -3  -3 -23   -0.05    0.18
  -3   3 -23    0.29    0.27
  -3   3 -24    3.90    0.36
  -3   3 -25    5.49    0.43
  -3   3 -26    0.44    0.23
  -3   3 -27    6.62    0.44
  -3   3 -28    1.52    0.18
  -3  -4   0    0.02    0.29
  -3   4   0   -0.28    0.35
   3  -4   0   -0.17    0.39
  -3  -4   0    0.10    0.64
  -3  -4   1   18.86    1.69
  -3  -4  -1   23.34    1.27
  -3  -4   1   21.41    1.25
  -3   4  -1   23.52    1.45
   3  -4   1   19.05    1.44
   3  -4  -1   19.95    1.42
  -3   4   1   18.70    1.34
  -3  -4  -2   36.96    1.94
  -3  -4   2   34.35    1.93
   3  -4   2   29.57    2.10
   3  -4  -2   33.35    2.07
  -3  -4   2   39.04    2.47
  -3   4   2   31.62    1.99
  -3   4  -2   36.13    2.12
   3  -4  -3   58.24    3.15
  -3  -4  -3   58.27    3.18
   3  -4  -3   54.31    3.30
  -3  -4   3   59.69    3.17
   3  -4   3   56.77    3.40
  -3  -4   3   63.05    3.73
  -3  -4  -3   62.95    3.71
  -3   4  -3   62.17    3.39
   3  -4  -4  105.00    5.78
  -3  -4  -4  113.15    5.67
  -3  -4   4  112.39    5.65
   3  -4  -4  106.41    5.64
   3  -4   4   95.51    5.87
   3  -4  -4  104.82    5.78
  -3  -4   4   97.51    6.07
  -3  -4  -4  105.46    6.11
  -3  -4  -4  107.81    5.68
  -3   4  -4  113.18    5.89
  -3  -4   5   17.51    1.09
  -3  -4  -5   20.60    1.17
  -3  -4  -5   17.70    1.54
   3  -4  -5   18.36    1.22
  -3  -4   5   20.81    1.61
  -3  -4  -5   18.91    1.17
   3  -4   5   15.88    1.32
   3  -4  -5   16.69    1.19
  -3   4  -5   17.22    1.33
  -3  -4  -6   45.37    2.32
  -3  -4  -6   36.09    2.67
  -3  -4   6   41.04    2.73
   3  -4  -6   37.69    2.35
  -3   4  -6   43.89    2.54
   3  -4   6   40.92    2.55
  -3  -4   6   41.13    2.25
  -3  -4  -7   19.85    1.15
   3  -4  -7   18.17    1.15
  -3  -4   7   16.57    1.05
  -3  -4   7   18.04    1.52
  -3  -4  -7   17.27    1.54
  -3   4  -7   19.25    1.37
   3  -4  -7   17.07    1.09
  -3  -4  -8    7.95    0.63
  -3  -4   8    6.69    0.95
  -3  -4  -8    7.24    0.63
  -3   4  -8    9.25    0.84
   3  -4   8    6.14    0.50
   3  -4  -8    6.30    0.56
  -3  -4  -8    8.49    1.00
  -3  -4  -9   -0.39    0.64
   3  -4   9    0.07    0.22
   3  -4  -9    0.02    0.30
  -3  -4   9   -0.28    0.51
   3  -4   9    0.52    0.50
  -3  -4  -9    0.24    0.35
  -3   4  -9    0.33    0.46
  -3   4 -10    5.85    0.74
   3  -4 -10    5.31    0.50
   3  -4  10    4.37    0.74
  -3  -4 -10    5.25    0.82
  -3  -4 -10    6.41    0.57
  -3  -4  10    4.71    0.78
  -3  -4  11    1.32    0.62
   3  -4 -11    1.39    0.34
  -3  -4 -11    1.50    0.40
  -3  -4 -11    1.64    0.41
   3   4 -11    1.42    0.24
  -3   4 -11    1.49    0.53
   3  -4  11    1.10    0.53
  -3  -4 -12    0.76    0.38
   3   4 -12   -0.07    0.23
   3   4 -12    0.43    0.47
  -3  -4  12   -0.27    0.54
   3  -4  12    0.08    0.47
  -3  -4 -12   -0.19    0.38
   3  -4 -12    0.36    0.29
  -3   4 -12    0.27    0.20
  -3  -4 -13   18.74    1.13
  -3  -4 -13   15.18    1.11
  -3  -4 -13   19.31    1.06
   3   4 -13   18.18    1.00
  -3  -4  13   17.19    1.46
   3  -4 -13   16.43    1.04
   3  -4  13   17.96    1.43
   3   4 -13   16.26    1.33
  -3   4 -13   15.83    0.98
  -3  -4 -14    0.54    0.39
   3  -4  14    0.64    0.53
  -3  -4 -14   -0.04    0.24
   3   4 -14   -0.05    0.23
  -3  -4  14   -0.18    0.56
  -3  -4 -14   -0.15    0.35
   3   4 -14    0.14    0.48
  -3   4 -14    0.23    0.23
  -3  -4 -15   72.67    3.75
   3  -4  15   70.02    4.05
   3   4 -15   72.79    3.65
  -3  -4 -15   66.17    3.64
  -3  -4  15   77.69    4.20
  -3  -4 -15   68.01    3.63
   3   4 -15   57.29    3.93
  -3   4 -15   69.05    3.64
   3  -4 -15   70.64    3.65
  -3  -4 -16   47.10    2.49
  -3  -4 -16   45.22    2.51
   3  -4  16   44.65    2.87
  -3  -4 -16   49.35    2.61
   3  -4 -16   49.65    2.52
  -3   4 -16   38.15    2.73
  -3  -4  16   51.04    3.03
   3   4 -16   49.59    2.52
   3   4 -16   41.20    2.79
  -3   4 -16   47.54    2.51
   3  -4  16   44.74    2.83
   3  -4 -17   -0.38    0.37
  -3  -4 -17   -0.15    0.35
  -3   4 -17    0.06    0.40
  -3  -4 -17    0.46    0.23
   3   4 -17    0.30    0.26
  -3   4 -17    0.59    0.25
   3   4 -17   -0.19    0.39
   3  -4 -18    6.18    0.51
  -3  -4 -18    5.67    0.49
  -3  -4 -18    5.62    0.43
  -3   4 -18    6.66    0.48
  -3  -4 -19    3.29    0.35
  -3  -4 -19    1.15    0.25
  -3   4 -19    1.04    0.28
   3  -4 -19    3.17    0.35
  -3  -4 -20   19.43    0.49
   3  -4 -20   15.68    0.49
  -3  -4 -20    1.10    0.34
  -3   4 -20    0.86    0.36
   3  -4 -21   56.28    0.75
  -3  -4 -21   59.81    0.74
   3  -4 -22  105.73    2.70
  -3   4 -22   15.80    2.68
  -3   4 -23    0.36    0.21
  -3   4 -24    0.84    0.19
  -3  -5   0   -0.25    0.66
  -3  -5   0   -0.16    0.37
   3  -5   0   -0.07    0.44
   3  -5   0    0.27    0.39
   3  -5   0    0.13    0.34
  -3  -5  -1    2.30    0.44
  -3  -5   1    2.30    0.80
   3  -5   1    2.29    0.38
   3  -5  -1    1.59    0.38
  -3  -5   1    1.73    0.41
   3  -5  -1    0.85    0.44
   3  -5   1    2.47    0.53
   3  -5  -1    0.77    0.42
  -3  -5   2   12.84    0.92
   3  -5  -2   11.89    1.05
   3  -5  -2   12.84    0.90
  -3   5  -2   14.08    1.14
  -3  -5   2   11.31    1.38
  -3  -5  -2   11.82    1.38
   3  -5   2   13.44    1.13
   3  -5  -2   12.40    1.06
  -3  -5  -2   17.06    0.99
   3  -5   2   13.19    0.90
  -3  -5  -3   12.49    0.90
   3  -5  -3   11.34    0.84
  -3  -5   3   12.39    0.85
  -3  -5   3   11.07    1.30
  -3  -5  -3   12.55    1.08
   3  -5   3   11.49    1.08
   3  -5  -3   11.46    0.98
   3  -5   3   11.64    0.81
  -3  -5  -3   12.03    1.33
  -3   5  -3   12.22    1.06
  -3  -5  -4   13.69    0.91
   3  -5   4   11.96    0.83
   3  -5  -4   12.92    0.86
   3  -5  -4   11.18    0.98
  -3  -5   4   13.95    1.41
  -3  -5   4   13.46    0.85
  -3  -5  -4    9.66    1.26
  -3  -5  -4   10.83    1.05
   3  -5   4   10.52    1.07
  -3  -5   4   10.20    1.17
  -3   5  -4   13.23    1.09
  -3  -5  -5   45.57    2.54
  -3  -5   5   42.37    3.01
  -3  -5  -5   45.57    3.06
  -3  -5   5   45.16    2.46
  -3  -5   5   47.47    2.91
   3  -5   5   42.10    2.79
   3  -5   5   43.52    2.45
  -3   5  -5   47.70    2.77
  -3  -5  -6   26.11    1.56
  -3  -5   6   26.36    1.48
   3  -5   6   24.39    1.47
  -3  -5   6   27.19    1.91
   3  -5   6   25.04    1.82
  -3   5  -6   24.19    1.76
   3  -5   7    8.52    0.93
   3  -5   7    7.81    0.59
   3  -5  -7    7.34    0.65
   3  -5   8    2.72    0.35
   3  -5  -8    2.71    0.43
   3  -5   8    2.29    0.63
   3   5  -8    2.59    0.63
   3  -5  -9   41.21    2.24
  -3  -5   9   38.55    2.61
   3   5  -9   36.86    2.54
  -3  -5  -9   40.25    2.27
   3  -5 -10   16.89    1.10
  -3  -5  10   17.33    1.48
  -3  -5 -10   19.60    1.17
   3   5 -10   15.81    1.39
  -3  -5 -11   -0.41    0.34
  -3  -5 -11    0.07    0.40
   3  -5 -11    0.51    0.34
  -3  -5  11    0.27    0.54
   3  -5  11    0.75    0.55
  -3  -5 -12   56.63    3.13
   3  -5 -12   54.88    3.07
  -3  -5 -12   59.66    3.09
  -3  -5 -13    1.91    0.34
  -3  -5 -13    2.10    0.45
   3  -5 -14   35.76    1.87
  -3  -5 -14   33.34    1.82
  -3  -5 -14   33.54    1.85
   3  -5 -15   46.16    2.41
  -3  -5 -15   45.18    2.38
  -3  -5 -15   43.68    2.40
  -3  -5 -16    1.19    0.21
  -3  -5 -16    0.85    0.33
   3  -5 -16    0.90    0.35
  -3  -5 -17    0.24    0.29
   3  -5 -17    0.10    0.30
  -3  -5 -17    0.33    0.19
   3  -5 -18    2.90    0.32
  -3  -5 -18    3.26    0.30
  -3  -5 -19   21.39    1.13
   3  -5 -19   20.61    1.14
  -3  -5 -20   52.74    2.77
   3  -5 -20   55.28    2.78
   3  -6   0    0.10    0.31
  -3  -6   0   -0.13    0.33
  -3  -6  -1    3.14    0.44
   3  -6   1    2.61    0.41
   3  -6  -1    2.64    0.42
  -3  -6  -2    8.96    0.70
   3  -6  -2    8.17    0.66
   3  -6   2    8.22    0.63
   3  -6   3    6.71    0.54
  -3  -6  -3    5.65    0.57
   3  -6  -3    6.45    0.56
   3  -6   4   24.91    1.45
   3  -6  -4   25.48    1.47
  -3  -6  -4   25.20    1.49
   3  -6  -5    6.94    0.57
   3  -6   5    6.41    0.52
  -3  -6  -5    6.75    0.59
  -3  -6  -6   32.72    1.85
   3  -6   6   32.41    1.80
  -3  -6  -7   16.70    1.02
   3  -6   7   16.17    0.97
  -3  -6  -8    4.66    0.45
   3  -6  -8    4.35    0.44
  -3  -6  -9   16.08    0.98
   3  -6  -9   16.30    0.99
  -3  -6 -10    1.55    0.30
  -3  -6 -11    0.66    0.23
  -3  -6 -11    0.52    0.16
   3  -6 -12    9.18    0.57
  -3  -6 -12    7.61    0.54
  -3  -6 -12    8.15    0.48
   3  -6 -13    0.52    0.28
  -3  -6 -13    0.89    0.14
  -3  -6 -14    3.73    0.33
   3  -6 -14    4.35    0.36
   3  -6 -15    0.40    0.22
  -3  -6 -15    0.40    0.19
  -3  -6 -16    6.49    0.34
   3  -6 -16    4.27    0.35
  -3  -6 -17   33.65    1.69
   3  -6 -17   31.87    1.70
  -3  -7   0    0.17    0.16
  -3  -7   1    2.43    0.25
  -3  -7  -1    2.31    0.23
  -3  -7  -6   -0.38    0.16
  -3  -7  -7    7.84    0.44
   3  -7  -7    7.67    0.44
   3  -7  -8   11.19    0.61
  -4   0   0 9999.00  510.13
  -4   0  -1    0.45    0.37
  -4   0   1    0.49    0.34
   4   0  -1    0.04    0.26
  -4   0   2  425.76   22.02
   4   0  -2  433.90   22.01
  -4   0  -2  428.98   22.04
  -4   0   3   -0.02    0.30
   4   0  -3    0.08    0.25
  -4   0  -3    0.72    0.35
   4   0  -4  149.77    7.77
   4   0  -5    0.15    0.29
  -4   0  -6    1.69    0.36
  -4   0  -7   -0.10    0.30
  -4   0  -8    0.90    0.33
  -4   0  -9    0.18    0.32
  -4   0 -10    6.76    0.59
  -4   0 -11    0.03    0.31
   4   0 -11   -0.06    0.18
  -4   0 -12  102.86    5.31
   4   0 -12  103.45    5.17
   4   0 -12   96.25    5.17
  -4   0 -13    0.46    0.33
   4   0 -13    0.15    0.44
   4   0 -13    0.04    0.19
  -4   0 -14    3.88    0.33
   4   0 -14    4.77    0.62
   4   0 -14    3.91    0.33
   4   0 -14    3.17    0.31
  -4   0 -14    2.63    0.47
   4   0 -15    0.24    0.23
   4   0 -15    0.14    0.21
   4   0 -15    0.30    0.44
  -4   0 -15   -0.04    0.22
  -4   0 -15   -0.04    0.35
   4   0 -15   -0.10    0.19
   4   0 -16   21.87    1.35
  -4   0 -16   26.78    1.37
   4   0 -16   25.09    1.38
  -4   0 -16   22.22    1.52
   4   0 -16   25.66    1.71
   4   0 -16   25.62    1.35
   4   0 -17    0.05    0.24
  -4   0 -17   -0.03    0.24
   4   0 -17   -0.14    0.25
  -4   0 -17   -0.22    0.42
   4   0 -17    0.15    0.20
  -4   0 -18    1.12    0.34
   4   0 -18    0.55    0.27
   4   0 -18    0.54    0.28
   4   0 -18    0.65    0.23
   4   0 -19    0.11    0.28
   4   0 -19    0.02    0.29
   4   0 -19    0.20    0.23
  -4   0 -19    0.23    0.32
   4   0 -20    0.12    0.30
   4   0 -20    0.49    0.31
   4   0 -20    0.32    0.22
   4   0 -21   -0.13    0.31
  -4   0 -21   -0.06    0.30
   4   0 -21    0.10    0.31
   4   0 -22   28.08    1.63
   4   0 -22   27.90    2.11
  -4   0 -22   29.34    1.63
   4   0 -22   30.22    1.59
   4   0 -22   26.79    1.61
   4   0 -23   -0.73    0.63
   4   0 -23   -0.30    0.29
  -4   0 -23    0.06    0.31
   4   0 -23    0.25    0.22
  -4   0 -23    0.22    0.24
   4   0 -24   46.41    2.53
   4   0 -24   45.78    3.05
  -4   0 -24   46.99    2.53
  -4   0 -24   46.62    2.50
  -4   0 -25   -0.02    0.29
   4   0 -25    0.14    0.29
  -4   0 -25    0.31    0.24
   4   0 -26   12.29    0.82
  -4   0 -26   13.44    0.82
  -4   0 -26   13.03    0.78
  -4   0 -27    0.11    0.26
  -4   0 -27   -0.04    0.19
  -4   0 -28   -0.06    0.23
  -4   0 -28    0.28    0.18
  -4   0 -29    0.01    0.21
  -4   0 -30    3.73    0.31
  -4   0 -31    0.03    0.13
  -4   1   0 5253.62  268.07
  -4   1   1  258.78   13.08
  -4   1  -1  265.93   13.11
   4  -1   1  237.25   13.11
   4  -1  -2  201.31   10.35
  -4   1  -2  206.16   10.36
  -4   1   2  194.23   10.31
   4  -1   2  204.73   10.37
  -4   1   3  103.52    5.44
  -4   1  -3  105.23    5.51
   4  -1   3  103.87    5.51
   4  -1  -3  109.68    5.50
  -4   1  -4  193.71    9.94
   4  -1   4  190.17    9.93
  -4   1  -5   -0.05    0.31
   4  -1   5   -0.18    0.29
   4  -1   5    0.20    0.29
   4  -1   6   13.05    0.88
   4  -1  -6   13.92    0.97
  -4   1   6   14.23    0.78
   4  -1  -7   11.02    0.90
  -4   1   7   13.10    0.71
   4  -1   7   12.12    0.84
   4  -1  -8  159.71    8.10
   4  -1   8  149.75    7.99
   4  -1   9   15.22    0.99
   4  -1  -9   17.26    1.13
  -4   1  -9   15.53    1.03
  -4   1 -10   10.71    0.81
  -4  -1 -10   12.92    0.73
   4  -1 -10   11.54    0.91
   4  -1  10   11.68    0.78
   4  -1 -10   10.33    0.64
   4   1 -10   10.63    0.64
  -4  -1 -11   13.80    0.81
   4  -1 -11   12.77    0.99
  -4   1 -11   13.45    0.89
   4  -1  11   12.62    0.82
   4  -1 -11   11.53    0.70
   4   1 -11   11.23    0.70
  -4  -1 -12    4.61    0.44
   4  -1  12    4.27    0.42
   4  -1 -12    4.20    0.63
  -4   1 -12    5.10    0.54
   4  -1 -12    4.20    0.33
   4   1 -12    3.27    0.32
  -4  -1 -13    0.73    0.30
  -4   1 -13    1.04    0.39
   4  -1  13    1.20    0.28
   4  -1 -13    0.88    0.21
   4   1 -13    0.78    0.22
  -4  -1 -14    0.63    0.30
   4  -1 -14    0.70    0.23
   4   1 -14    0.64    0.21
   4  -1 -14    0.68    0.23
  -4   1 -14    0.72    0.39
   4   1 -14    0.77    0.23
   4  -1  14    0.72    0.26
   4   1 -14    0.82    0.29
   4   1 -14    0.93    0.22
  -4  -1 -15   17.64    0.73
   4  -1 -15   16.79    0.72
   4   1 -15   11.90    0.77
   4  -1 -15   11.29    0.76
  -4  -1 -15   11.94    0.91
   4   1 -15    9.82    0.74
  -4   1 -15   10.97    0.94
   4  -1 -15   10.14    0.74
   4   1 -15   12.08    0.77
   4   1 -15    8.65    0.81
  -4  -1 -15   11.98    0.76
   4  -1 -16   29.75    0.76
   4   1 -16    8.46    0.77
   4  -1 -16    8.53    0.76
  -4   1 -16    9.86    0.93
  -4  -1 -16    9.69    0.76
   4   1 -16    7.65    0.75
  -4   1 -16    7.44    0.88
  -4  -1 -16   27.06    0.75
   4   1 -16    8.37    0.77
   4  -1 -16    7.53    0.75
   4  -1 -17    1.04    0.33
  -4  -1 -17    1.90    0.34
   4   1 -17    1.56    0.34
   4  -1 -17    1.29    0.34
   4   1 -17    1.28    0.33
  -4   1 -17    1.37    0.46
  -4  -1 -17    1.32    0.34
   4   1 -17    1.67    0.34
   4  -1 -18  118.94    6.16
  -4  -1 -18  130.19    6.17
   4  -1 -18  112.69    6.55
   4   1 -18  120.52    6.17
   4   1 -18  113.07    6.16
   4   1 -18  119.35    6.16
   4  -1 -18  116.37    6.17
  -4   1 -18  104.46    6.32
   4  -1 -19   92.61    4.92
   4  -1 -19   93.86    5.35
  -4  -1 -19  100.13    4.92
   4   1 -19   91.81    4.92
   4   1 -19   94.68    4.93
   4   1 -19   93.06    4.92
   4  -1 -19   91.19    4.92
   4   1 -20    9.30    0.66
   4  -1 -20    9.23    0.66
   4   1 -20   10.21    0.65
  -4   1 -20    8.69    0.65
   4   1 -20    9.42    1.06
  -4  -1 -20    9.10    0.64
   4  -1 -20    9.28    1.04
   4  -1 -20    8.71    0.66
   4   1 -20    9.68    0.65
  -4  -1 -21    2.80    0.32
  -4  -1 -21    2.62    0.34
   4  -1 -21    2.87    0.38
   4  -1 -21    1.77    0.63
   4   1 -21    2.65    0.72
   4   1 -21    2.45    0.37
   4   1 -21    2.81    0.36
  -4   1 -21    2.80    0.37
  -4  -1 -21    2.76    0.39
   4  -1 -21    2.45    0.36
   4   1 -21    2.73    0.34
   4  -1 -22    5.65    0.51
  -4  -1 -22    6.90    0.55
   4   1 -22    6.74    0.52
   4  -1 -22    6.54    0.53
  -4   1 -22    6.49    0.53
  -4  -1 -22    6.45    0.47
   4   1 -22    6.50    0.51
   4   1 -22    6.00    0.50
   4   1 -23    0.75    0.31
   4  -1 -23    0.19    0.30
  -4   1 -23    0.52    0.28
  -4  -1 -23    0.84    0.32
  -4  -1 -23    0.42    0.23
  -4   1 -23    0.75    0.28
   4   1 -24   -0.06    0.29
   4  -1 -24    0.29    0.29
  -4   1 -24    0.10    0.29
  -4  -1 -24    0.13    0.32
   4   1 -24    0.15    0.24
  -4  -1 -24    0.16    0.21
  -4   1 -24   -0.04    0.26
   4   1 -25    0.09    0.27
   4  -1 -25   -0.13    0.27
  -4  -1 -25    0.04    0.28
  -4   1 -25    0.13    0.27
  -4   1 -25    0.08    0.24
  -4   1 -26    3.52    0.36
  -4  -1 -26    3.98    0.38
  -4   1 -26    3.39    0.34
  -4  -1 -27    0.37    0.27
  -4   1 -27    0.60    0.26
  -4   1 -27    0.42    0.22
  -4   1 -28    0.30    0.22
  -4  -1 -28   -0.01    0.23
  -4   1 -28    0.01    0.19
  -4   1 -29    8.14    0.53
  -4  -1 -29    9.25    0.54
  -4   1 -29    7.94    0.51
  -4  -1 -30    1.20    0.19
  -4   1 -30    1.30    0.15
   4  -2   0  228.70   11.86
   4  -2  -1   21.99    1.26
   4  -2   1   18.43    1.26
   4  -2  -1   21.44    1.26
   4  -2  -2    2.30    0.37
   4  -2  -2    3.04    0.37
   4  -2   2    2.52    0.42
  -4   2  -2    2.52    0.39
   4  -2  -3   87.17    4.61
   4  -2  -3   88.00    4.70
   4  -2  -3   86.52    4.68
  -4   2  -3   98.23    4.74
   4  -2  -4   56.14    3.24
  -4   2  -4   67.10    3.31
  -4   2  -5   -0.03    0.30
   4  -2  -5   -0.11    0.22
  -4   2   5   -0.02    0.17
   4  -2   5   -0.04    0.34
  -4   2   6   25.96    1.50
   4  -2  -6   29.36    1.54
   4  -2  -6   28.85    1.60
   4  -2   6   30.42    1.71
  -4   2  -6   32.50    1.70
   4  -2  -7    9.10    0.62
  -4  -2   7   10.04    0.64
  -4  -2  -7   10.51    0.64
   4  -2   7   10.44    0.81
   4  -2  -8   26.43    1.45
   4  -2   8   26.54    1.63
  -4  -2   8   26.75    1.46
  -4  -2  -8   26.07    1.46
   4  -2   9    0.59    0.38
   4  -2  -9    0.27    0.21
  -4  -2  -9    0.50    0.22
   4  -2  -9    0.34    0.16
   4   2  -9    0.29    0.16
  -4  -2   9    0.29    0.21
   4  -2 -10   46.78    2.54
   4  -2  10   50.49    2.76
   4  -2 -10   50.63    2.52
   4   2 -10   49.52    2.52
  -4  -2 -10   43.54    2.54
   4  -2  11  105.21    5.35
   4  -2 -11   97.76    5.09
   4   2 -11   97.89    5.10
   4  -2 -12    1.51    0.23
   4  -2 -12    0.89    0.30
  -4  -2  12    1.35    0.43
  -4   2 -12    1.69    0.47
  -4  -2 -12    1.93    0.42
   4  -2  12    1.84    0.44
   4   2 -12    1.68    0.23
   4   2 -12    2.44    0.26
   4  -2 -13    2.00    0.24
  -4  -2 -13    1.67    0.32
   4  -2 -13    1.38    0.32
   4   2 -13    1.57    0.25
   4   2 -13    1.91    0.25
   4  -2 -13    1.93    0.25
  -4   2 -13    1.64    0.44
   4  -2  13    1.29    0.41
   4  -2  13    1.79    0.44
  -4  -2 -13    2.25    0.26
   4   2 -13    2.12    0.28
  -4  -2 -14   11.78    0.81
   4  -2 -14   13.83    0.80
   4  -2 -14   13.08    0.81
  -4  -2 -14   15.20    0.90
   4   2 -14   14.23    0.82
   4  -2 -14   13.55    0.81
   4   2 -14   12.86    0.80
  -4   2 -14   13.09    1.01
   4  -2  14   13.49    0.98
  -4  -2 -14   13.60    0.79
  -4  -2 -14   14.20    0.82
   4   2 -14   14.42    0.82
  -4  -2 -15    2.29    0.27
  -4  -2 -15    1.96    0.34
   4  -2 -15    1.36    0.33
  -4  -2 -15    1.49    0.36
   4  -2 -15    1.75    0.27
   4   2 -15    1.93    0.28
  -4   2 -15    0.94    0.43
   4  -2  15    1.19    0.37
   4  -2 -15    1.43    0.27
   4   2 -15    1.35    0.42
   4   2 -15    0.98    0.26
   4   2 -15    1.08    0.28
   4  -2 -16    0.65    0.31
   4   2 -16    0.99    0.27
   4  -2 -16    0.65    0.25
  -4   2 -16    0.15    0.41
  -4  -2 -16    0.39    0.31
   4  -2  16    0.62    0.31
   4   2 -16    0.77    0.28
  -4  -2 -16    0.70    0.33
   4   2 -16    0.67    0.28
  -4  -2 -16    0.49    0.24
   4  -2 -16    0.26    0.24
   4   2 -16    0.56    0.37
  -4  -2 -17   17.34    1.00
   4  -2 -17   17.16    1.00
   4  -2 -17   17.85    1.02
   4   2 -17   18.61    1.03
   4  -2 -17   18.45    1.03
   4   2 -17   17.58    1.04
  -4   2 -17   15.64    1.22
  -4  -2 -17   16.82    1.06
  -4  -2 -17   15.84    1.00
   4   2 -17   18.02    1.04
   4   2 -17   16.47    1.19
  -4  -2 -18    7.19    0.64
  -4  -2 -18   22.05    0.69
   4  -2 -18   20.68    0.69
   4   2 -18    7.97    0.65
   4  -2 -18    8.70    0.66
  -4  -2 -18    8.59    0.69
  -4   2 -18    7.55    0.85
  -4   2 -18    7.69    0.65
   4  -2 -18    7.78    0.66
   4   2 -18    7.86    0.65
   4   2 -18    8.25    0.67
  -4  -2 -18    8.26    0.68
  -4  -2 -19   74.00    3.35
   4   2 -19   64.00    3.43
   4  -2 -19   67.27    3.43
  -4  -2 -19   54.23    3.42
  -4   2 -19   62.52    3.42
  -4   2 -19   56.13    3.62
  -4  -2 -19   67.95    3.45
  -4   2 -19   55.15    3.60
   4  -2 -19   66.68    3.35
   4   2 -19   62.61    3.43
   4  -2 -19   56.35    3.41
   4   2 -19   60.85    3.42
  -4  -2 -19   68.27    3.42
  -4  -2 -20   88.32    3.34
  -4  -2 -20   45.86    3.38
   4  -2 -20   45.66    3.39
  -4   2 -20   45.84    3.39
  -4  -2 -20   49.51    3.41
   4   2 -20   46.33    3.39
   4  -2 -20   88.86    3.35
   4  -2 -21   98.65    5.06
  -4  -2 -21   93.66    5.03
   4   2 -21  101.31    5.06
  -4   2 -21   93.49    5.05
  -4  -2 -21  104.34    5.08
  -4   2 -21   89.82    5.05
  -4   2 -22    3.04    0.37
  -4  -2 -22    3.75    0.41
  -4   2 -22    3.05    0.37
  -4  -2 -22    2.96    0.34
  -4   2 -23    2.00    0.33
  -4  -2 -23    2.21    0.36
  -4   2 -24    0.77    0.27
  -4  -2 -24    1.11    0.30
  -4   2 -25    5.28    0.42
  -4  -2 -25    5.18    0.44
  -4   2 -26    3.26    0.32
  -4  -2 -26    3.61    0.35
  -4   2 -27    0.39    0.19
  -4  -2 -27    0.34    0.22
  -4   2 -28    0.20    0.17
  -4  -2 -28    0.01    0.18
  -4   2 -28    0.48    0.20
  -4   2 -29    1.84    0.20
   4  -3   0  183.87    9.68
  -4  -3   0  184.48    9.69
   4  -3   0  191.42    9.85
  -4   3   0  205.27    9.82
  -4  -3   0  184.92    9.71
  -4   3  -1   -0.19    0.34
  -4   3   1    0.03    0.26
  -4  -3   1   -0.06    0.28
   4  -3   1    0.25    0.22
  -4  -3  -1    0.13    0.27
  -4  -3   1    0.10    0.23
   4  -3   1    0.48    0.38
   4  -3  -1   -0.12    0.33
   4  -3  -1    0.05    0.25
   4  -3   2    8.41    0.58
  -4  -3  -2    8.80    0.63
  -4  -3   2    8.56    0.59
  -4   3  -2   11.09    0.79
   4  -3  -2    7.40    0.71
   4  -3   2   11.27    0.81
   4  -3  -2    9.48    0.73
  -4  -3   2    8.29    0.63
   4  -3  -2    8.53    0.60
   4  -3  -3    7.28    0.61
  -4  -3  -3    9.67    0.67
   4  -3   3    9.08    0.58
  -4  -3   3    8.62    0.58
   4  -3  -3    8.58    0.70
   4  -3   3    9.62    0.80
   4  -3  -3   10.21    0.73
  -4  -3   3    9.75    0.64
  -4  -3  -3    9.38    0.63
  -4   3  -3   10.30    0.81
   4  -3   4    7.58    0.54
   4  -3  -4    7.50    0.64
  -4  -3  -4    9.14    0.62
  -4  -3   4    7.86    0.54
  -4  -3   4    8.65    0.59
  -4  -3  -4    8.05    0.59
   4  -3  -4    8.07    0.58
   4  -3  -4    8.30    0.67
   4  -3   4    9.63    0.79
  -4   3  -4   10.29    0.78
  -4   3  -5    0.42    0.40
  -4  -3   5    0.46    0.28
  -4  -3  -5    0.66    0.26
   4  -3   5    0.41    0.20
  -4  -3  -5    0.18    0.30
   4  -3  -5   -0.10    0.29
   4  -3   6    7.22    0.50
  -4   3  -6    9.15    0.75
  -4  -3   6    6.47    0.53
  -4  -3  -6    9.39    0.62
  -4  -3  -6    6.80    0.54
   4  -3  -6    7.79    0.60
   4  -3  -7   10.11    0.62
  -4  -3  -7    9.50    0.66
   4  -3   7    8.51    0.55
   4  -3  -7    8.54    0.64
   4  -3   7   10.48    0.83
  -4  -3   7    7.99    0.57
  -4  -3  -7    7.43    0.57
  -4   3  -7    9.56    0.82
  -4   3  -8    0.49    0.41
   4  -3  -8    0.09    0.25
  -4  -3  -8    0.48    0.25
  -4  -3   8    0.69    0.54
  -4  -3  -8    0.40    0.56
   4  -3   8    0.28    0.38
  -4  -3   8    0.02    0.22
  -4   3  -9    0.20    0.37
  -4  -3   9    0.53    0.51
  -4  -3  -9    0.16    0.51
   4  -3   9    0.23    0.39
   4  -3  -9    0.18    0.24
   4  -3 -10   57.28    3.21
  -4  -3 -10   60.66    3.27
  -4  -3  10   59.32    3.56
  -4  -3 -10   57.07    3.57
   4  -3  10   63.80    3.50
   4   3 -10   63.06    3.18
  -4  -3 -11   37.19    2.38
  -4  -3 -11   37.47    2.08
   4  -3 -11   35.20    2.02
  -4  -3  11   35.57    2.34
   4  -3  11   36.07    2.28
   4   3 -11   38.60    1.99
  -4  -3  12    7.39    0.83
  -4  -3 -12    7.73    0.64
  -4  -3 -12    7.51    0.62
   4  -3  12    9.11    0.87
   4  -3 -12    7.99    0.57
  -4  -3 -12    7.14    0.82
   4   3 -12    8.54    0.55
  -4  -3 -13   26.17    1.60
   4  -3  13   23.93    1.77
  -4  -3 -13   28.05    1.59
   4   3 -13   28.31    1.51
  -4  -3 -14   83.06    4.33
   4  -3 -14   81.36    4.33
   4  -3  14   83.50    4.67
  -4  -3 -14   83.36    4.43
  -4   3 -14   70.72    4.55
   4  -3  14   76.41    4.59
  -4  -3 -14   84.14    4.40
   4   3 -14   90.78    4.36
  -4  -3 -15    0.14    0.30
  -4  -3 -15    0.35    0.25
  -4  -3 -15   -0.54    0.36
  -4  -3 -15    0.29    0.36
   4  -3  15    0.12    0.40
  -4  -3  15    0.23    0.46
   4  -3 -15   -0.06    0.35
  -4   3 -15    0.17    0.38
   4   3 -15    0.18    0.27
   4   3 -15    0.12    0.40
  -4  -3 -16   31.71    1.69
  -4  -3 -16   29.15    1.63
   4  -3 -16   29.03    1.63
  -4  -3 -16   31.58    1.74
  -4   3 -16   25.76    1.85
   4  -3  16   27.64    1.87
  -4  -3  16   29.39    1.99
   4   3 -16   25.72    1.88
  -4  -3 -16   30.21    1.62
   4   3 -16   31.56    1.66
  -4  -3 -17    5.97    0.49
  -4  -3 -17    6.11    0.46
  -4  -3 -17    6.57    0.50
   4  -3 -17    5.86    0.50
  -4  -3 -17    6.80    0.59
   4  -3  17    6.08    0.67
   4   3 -17    4.61    0.67
  -4   3 -17    5.16    0.67
   4   3 -17    7.14    0.52
  -4  -3 -18   54.49    3.19
   4   3 -18   53.92    3.44
  -4  -3 -18   67.72    3.32
  -4  -3 -18   65.89    3.21
  -4   3 -18   53.93    3.44
  -4  -3 -18   64.35    3.22
   4   3 -18   67.22    3.25
   4  -3 -18   54.84    3.19
  -4   3 -18   66.36    3.26
  -4  -3 -19   17.65    0.66
   4  -3 -19   15.58    0.66
  -4  -3 -19    8.00    0.71
  -4  -3 -19    7.00    0.61
  -4   3 -19    6.82    0.82
  -4  -3 -19    7.01    0.63
  -4   3 -19    8.20    0.67
   4  -3 -20   44.70    1.30
   4   3 -20   15.71    1.29
  -4   3 -20   12.94    1.43
  -4  -3 -20   50.62    1.31
  -4  -3 -20   14.43    1.26
  -4  -3 -20   15.06    1.28
  -4   3 -20   14.97    1.30
  -4  -3 -21  127.52    5.57
  -4  -3 -21   88.27    5.59
  -4  -3 -21   98.02    5.61
   4   3 -21   92.36    5.63
   4  -3 -21  116.06    5.56
  -4   3 -21   99.38    5.64
  -4   3 -22    0.87    0.28
  -4  -3 -22    1.13    0.24
  -4  -3 -22    0.60    0.20
  -4  -3 -23    0.07    0.20
  -4   3 -23   -0.20    0.26
  -4   3 -24    0.87    0.26
  -4   3 -25    3.10    0.32
  -4   3 -26    1.76    0.25
  -4   3 -27    0.42    0.18
  -4   3 -28    2.87    0.23
  -4  -4   0    5.55    0.51
   4  -4   0    6.33    0.51
  -4  -4   0    5.42    0.93
   4  -4   0    5.44    0.67
   4  -4   1   25.54    1.48
   4  -4  -1   25.77    1.49
  -4  -4  -1   27.93    1.52
  -4  -4   1   25.95    1.48
  -4  -4   1   20.71    1.91
   4  -4  -1   25.10    1.68
   4  -4   1   25.93    1.70
   4  -4  -1   24.81    1.67
  -4   4  -1   28.28    1.67
  -4   4  -2    1.53    0.45
   4  -4   2    1.08    0.30
   4  -4  -2    1.37    0.34
  -4  -4   2    1.19    0.31
  -4  -4   2    1.09    0.74
   4  -4   2    0.79    0.44
   4  -4  -2    1.19    0.43
   4  -4  -2    1.32    0.44
  -4  -4  -2    1.66    0.37
  -4   4  -3    6.21    0.69
   4  -4   3    5.67    0.49
   4  -4  -3    6.17    0.53
  -4  -4  -3    6.29    0.57
   4  -4  -3    5.68    0.66
   4  -4   3    5.51    0.69
   4  -4  -3    5.82    0.62
  -4  -4   3    6.81    0.97
  -4  -4  -3    6.00    0.93
   4  -4  -4   26.13    1.44
   4  -4   4   24.34    1.40
  -4  -4  -4   25.86    1.47
   4  -4  -4   23.47    1.56
  -4  -4   4   23.65    1.91
  -4  -4  -4   22.06    1.88
   4  -4   4   22.13    1.64
   4  -4  -4   23.37    1.54
  -4   4  -4   27.91    1.68
   4  -4   5   23.99    1.43
  -4   4  -5   26.07    1.71
  -4  -4  -5   26.69    1.52
   4  -4  -5   26.58    1.59
  -4  -4   5   25.68    1.98
  -4  -4  -5   24.00    1.95
   4  -4   5   24.42    1.71
  -4   4  -6   -0.06    0.44
  -4  -4  -6   -0.41    0.60
   4  -4   6    0.21    0.25
  -4  -4   6    0.25    0.29
  -4  -4  -6    0.35    0.37
   4  -4  -6   -0.08    0.29
   4  -4   6    0.48    0.43
  -4  -4   6   -0.31    0.59
  -4  -4   7    4.54    0.44
  -4  -4   7    5.01    0.84
   4  -4   7    4.47    0.40
  -4   4  -7    5.47    0.69
  -4  -4  -7    4.36    0.53
  -4  -4  -7    3.38    0.80
   4  -4  -7    4.73    0.50
   4  -4  -7    4.41    0.48
   4  -4   8    8.76    0.57
   4  -4  -8    7.92    0.63
  -4  -4   8    6.75    0.97
  -4  -4  -8    8.62    0.69
  -4  -4  -8    8.42    1.06
  -4  -4  -8    8.51    0.70
  -4  -4  -9    2.12    0.44
   4  -4  -9    1.65    0.35
  -4  -4   9    0.77    0.55
  -4  -4  -9    1.84    0.67
   4  -4   9    1.94    0.56
   4  -4 -10   14.34    0.94
  -4  -4 -10   15.59    1.39
   4  -4  10   14.33    1.22
  -4  -4 -10   16.32    1.02
  -4  -4  10   12.72    1.28
  -4  -4 -11   11.43    1.22
   4  -4 -11   12.31    0.83
   4  -4  11   13.60    1.14
  -4  -4  11   11.33    1.16
  -4  -4 -11   12.52    0.90
   4  -4 -12    0.33    0.27
  -4  -4 -12    0.25    0.35
  -4  -4 -12    0.35    0.39
   4  -4  12    0.23    0.45
  -4   4 -12    0.16    0.21
  -4  -4 -13    5.54    0.56
   4  -4  13    3.90    0.69
  -4  -4 -13    6.07    0.59
  -4  -4  13    6.01    0.85
   4  -4  13    4.76    0.75
  -4   4 -13    4.65    0.39
   4   4 -13    3.86    0.69
  -4  -4 -14  117.87    5.77
  -4  -4 -14  106.80    5.65
   4  -4 -14  108.80    5.65
  -4  -4 -14  114.34    5.77
  -4   4 -14   96.24    5.92
   4  -4  14  108.22    6.01
  -4  -4  14  121.98    6.21
   4  -4  14  110.56    6.06
   4   4 -14   96.14    5.98
  -4   4 -14  108.12    5.65
  -4  -4 -15    5.79    0.58
  -4  -4 -15    6.06    0.56
  -4  -4 -15    4.79    0.46
  -4   4 -15    4.11    0.62
   4  -4  15    3.33    0.63
  -4  -4  15    3.86    0.76
  -4  -4 -15    5.39    0.42
   4  -4 -15    5.26    0.47
  -4   4 -15    4.91    0.41
   4   4 -15    3.45    0.64
  -4  -4 -16    6.22    0.48
  -4  -4 -16    7.92    0.62
  -4  -4 -16    6.95    0.53
   4  -4 -16    8.37    0.55
   4  -4  16    6.12    0.75
  -4  -4 -16    7.31    0.64
  -4   4 -16    4.76    0.68
  -4  -4  16    7.59    0.92
  -4   4 -16    6.23    0.49
   4   4 -16    6.34    0.79
  -4  -4 -17    6.48    0.56
  -4  -4 -17    5.80    0.49
   4  -4 -17    6.19    0.50
  -4  -4 -17    6.10    0.46
  -4   4 -17    6.62    0.48
  -4  -4 -18   17.75    0.99
   4  -4 -18   16.00    0.99
  -4   4 -18   18.58    1.01
  -4  -4 -18   16.68    0.99
  -4  -4 -19    9.90    0.37
   4  -4 -19    8.16    0.37
  -4  -4 -19   -0.31    0.25
  -4   4 -19   -0.02    0.25
  -4  -4 -20   40.30    0.77
  -4  -4 -20    2.64    0.68
   4  -4 -20   32.64    0.76
  -4   4 -20    2.96    0.69
  -4  -4 -21   98.05    0.83
   4  -4 -21   85.41    0.81
  -4  -4 -22    3.06    0.26
  -4   4 -22    3.35    0.32
  -4   4 -23    0.56    0.21
  -4   4 -24    5.84    0.39
  -4   4 -25    9.30    0.53
   4  -5   0   61.23    3.32
   4  -5   0   59.09    3.56
  -4  -5   0   61.08    3.95
   4  -5   0   57.45    3.54
  -4  -5   0   66.35    3.38
  -4  -5  -1   33.46    1.91
  -4  -5   1   30.02    2.39
   4  -5   1   32.40    1.85
   4  -5  -1   31.65    1.85
   4  -5   1   36.52    2.15
   4  -5  -1   33.52    2.10
   4  -5   1   30.84    2.08
   4  -5  -1   29.06    2.03
  -4  -5   1   34.38    1.89
  -4  -5  -2    8.92    0.71
   4  -5   2    7.58    0.63
   4  -5  -2    8.68    0.66
  -4  -5   2    6.11    1.09
  -4  -5  -2    6.57    1.05
   4  -5  -2    8.43    0.81
   4  -5   2    7.34    0.85
   4  -5   2    8.42    0.87
  -4  -5   2    7.81    0.68
  -4  -5  -3    4.57    0.54
  -4  -5   3    4.31    0.49
   4  -5   3    4.53    0.47
   4  -5   3    4.41    0.73
   4  -5  -3    3.95    0.49
  -4  -5   3    6.29    1.04
  -4  -5  -3    4.52    0.88
   4  -5  -3    4.67    0.62
   4  -5   3    4.50    0.68
  -4  -5   4   22.43    1.94
  -4  -5   4   23.88    1.42
   4  -5   4   23.95    1.40
   4  -5  -4   24.96    1.43
  -4  -5  -4   23.15    1.46
  -4  -5  -4   21.81    1.92
   4  -5   4   23.00    1.69
   4  -5   4   26.07    1.73
  -4  -5  -5   14.11    1.46
  -4  -5  -5   15.39    1.03
  -4  -5   5   14.72    1.47
   4  -5   5   14.69    0.94
   4  -5  -5   15.96    0.98
   4  -5   5   13.11    1.21
   4  -5   5   13.56    1.22
  -4  -5   5   14.65    0.95
  -4  -5  -6   10.06    0.76
  -4  -5   6    9.26    0.65
   4  -5   6    7.56    0.91
  -4  -5   6    9.45    1.17
  -4  -5  -6    8.88    1.12
   4  -5   6    7.67    0.92
   4  -5   6    8.61    0.64
   4  -5   7   -0.04    0.25
  -4  -5   7    0.55    0.64
  -4  -5  -7   -0.11    0.60
   4  -5   7   -0.32    0.52
   4  -5   8   13.83    0.86
   4  -5  -8   15.26    0.94
  -4  -5   8   11.47    1.24
   4  -5   8   13.96    1.22
   4  -5  -9   -0.03    0.30
   4  -5   9   -0.62    0.51
  -4  -5  -9    0.13    0.40
  -4  -5   9    0.35    0.55
  -4  -5 -10   29.56    1.67
   4  -5 -10   27.95    1.60
   4  -5  10   26.73    1.89
  -4  -5  10   27.75    1.97
   4   5 -10   24.15    1.88
  -4  -5 -11    1.22    0.41
   4  -5 -11    0.82    0.32
  -4  -5 -12    8.93    0.77
  -4  -5 -12   11.31    0.74
  -4  -5 -13    6.16    0.58
   4  -5 -13    5.50    0.50
  -4  -5 -13    4.83    0.47
  -4  -5 -14   29.67    1.66
   4  -5 -14   29.46    1.67
  -4  -5 -14   30.36    1.65
  -4  -5 -15   -0.07    0.30
  -4  -5 -15    0.33    0.20
  -4  -5 -16   12.84    0.83
   4  -5 -16   15.40    0.86
  -4  -5 -16   14.75    0.82
  -4  -5 -17    9.07    0.58
   4  -5 -17    9.61    0.60
  -4  -5 -17    9.11    0.56
  -4  -5 -18   45.50    2.53
  -4  -5 -18   53.82    2.55
   4  -5 -18   48.02    2.54
  -4  -5 -19   47.98    1.59
   4  -5 -19   44.20    1.59
   4  -5 -20   83.21    4.26
  -4  -6   0   11.16    0.79
   4  -6   0   11.57    0.78
  -4  -6   1    0.05    0.29
   4  -6   1    0.49    0.31
   4  -6  -1    0.86    0.32
  -4  -6  -1    0.47    0.34
  -4  -6   2    0.18    0.28
   4  -6   2    0.11    0.27
   4  -6  -2    0.16    0.30
  -4  -6  -2    0.18    0.34
   4  -6   3    1.84    0.34
   4  -6  -3    2.01    0.36
  -4  -6  -3    1.48    0.37
  -4  -6  -4   73.63    4.00
   4  -6   4   76.81    3.96
   4  -6  -4   73.85    3.98
  -4  -6  -5   52.05    2.74
   4  -6   5   50.05    2.68
   4  -6  -5   48.57    2.71
  -4  -6  -6   15.85    1.02
   4  -6   6   16.40    0.95
  -4  -6  -7   14.75    0.94
  -4  -6  -7   14.52    0.91
  -4  -6  -8    5.07    0.44
  -4  -6  -9    2.06    0.31
  -4  -6 -10    4.67    0.40
  -4  -6 -11    5.67    0.41
  -4  -6 -11    5.26    0.36
   4  -6 -11    5.28    0.43
  -4  -6 -12    8.32    0.53
   4  -6 -12    8.49    0.55
  -4  -6 -12    8.61    0.50
  -4  -6 -13   -0.31    0.22
   4  -6 -13   -0.38    0.25
  -4  -6 -13    0.18    0.13
  -4  -6 -14    0.13    0.19
   4  -6 -14   -0.07    0.21
  -4  -6 -14    0.04    0.11
  -4  -6 -15    7.62    0.40
   4  -6 -15    5.80    0.41
  -4  -6 -16   28.52    1.37
   4  -6 -16   23.87    1.38
   4  -7  -5   32.02    1.66
  -5   0   0    0.41    0.36
  -5   0   1    0.39    0.35
  -5   0  -1    0.07    0.35
   5   0  -2  179.19    9.11
  -5   0   2  172.09    9.12
  -5   0  -2  176.45    9.15
   5   0  -3    0.22    0.28
  -5   0   3    0.11    0.31
  -5   0  -3    0.21    0.37
   5   0  -4  133.22    7.16
  -5   0  -4  142.85    7.20
   5   0  -5    0.08    0.30
   5   0  -6    8.28    0.68
   5   0  -7    0.03    0.34
  -5   0  -7   -0.12    0.35
   5   0  -8    1.64    0.41
  -5   0  -8    1.37    0.42
   5   0  -9    0.20    0.40
  -5   0  -9    0.20    0.38
   5   0 -10   12.12    0.91
  -5   0 -10   10.59    0.85
  -5   0 -11    0.26    0.37
   5   0 -11    0.24    0.42
   5   0 -12  103.43    5.10
  -5   0 -12   88.01    4.97
   5   0 -12   91.50    4.79
  -5   0 -13   -0.16    0.20
   5   0 -13    0.62    0.42
  -5   0 -13    0.12    0.39
   5   0 -13   -0.01    0.20
   5   0 -13    0.38    0.22
   5   0 -14  192.22    9.56
  -5   0 -14  174.30    9.73
   5   0 -14  206.79    9.91
   5   0 -14  174.38    9.55
   5   0 -14  189.56    9.54
   5   0 -15   -0.27    0.47
   5   0 -15    0.12    0.24
   5   0 -15   -0.04    0.23
  -5   0 -15   -0.18    0.41
   5   0 -15    0.29    0.20
   5   0 -16   22.33    1.26
  -5   0 -16   19.40    1.44
   5   0 -16   21.57    1.23
   5   0 -17   -0.02    0.24
   5   0 -17   -0.23    0.55
   5   0 -17   -0.05    0.27
  -5   0 -17   -0.20    0.27
  -5   0 -17   -0.46    0.45
   5   0 -17   -0.13    0.21
   5   0 -18  118.77    5.77
   5   0 -18  115.27    6.21
   5   0 -18  100.68    5.74
   5   0 -18  112.42    5.73
   5   0 -19    0.09    0.55
   5   0 -19   -0.20    0.30
   5   0 -19   -0.06    0.29
   5   0 -19    0.08    0.23
   5   0 -20  260.49   13.06
   5   0 -20  249.06   13.52
   5   0 -20  247.14   13.04
   5   0 -21   -0.23    0.32
   5   0 -21   -0.04    0.31
   5   0 -22   87.53    4.39
  -5   0 -22   82.82    4.38
   5   0 -22   78.55    4.37
   5   0 -23    0.35    0.32
   5   0 -23   -0.08    0.28
  -5   0 -23    0.04    0.31
  -5   0 -24   39.21    2.15
  -5   0 -24   38.99    2.11
  -5   0 -25   -0.14    0.29
  -5   0 -25    0.02    0.23
  -5   0 -26    0.31    0.29
  -5   0 -26   -0.01    0.21
  -5   0 -27    0.09    0.25
  -5   0 -27    0.24    0.19
  -5   0 -28    0.08    0.22
  -5   0 -28    0.08    0.15
  -5   0 -29    0.24    0.19
  -5   0 -30    5.34    0.36
   5   1   0   -0.01    0.12
  -5   1   0    0.04    0.24
   5  -1   1  640.96   33.82
  -5   1  -1  666.37   33.81
  -5   1   1  669.76   33.79
  -5   1  -2    0.02    0.28
  -5   1   2    0.03    0.23
   5  -1   2    0.24    0.29
   5  -1   3   13.31    0.89
  -5   1  -3   14.30    0.89
  -5   1  -4   30.73    1.76
   5  -1   4   31.16    1.77
  -5   1   5    0.36    0.23
  -5   1  -5    0.52    0.33
   5  -1   5    0.49    0.31
  -5   1  -6  131.68    7.30
   5  -1   6  137.70    7.29
  -5   1   6  144.78    7.22
  -5   1   7   10.96    0.66
   5  -1  -7    9.61    0.83
   5  -1   7    9.75    0.73
   5  -1  -8   -0.09    0.42
   5  -1   8    0.06    0.26
   5  -1  -9  161.05    7.96
   5  -1   9  143.07    7.79
   5  -1 -10    2.45    0.55
  -5   1 -10    1.79    0.42
   5  -1  10    1.76    0.34
   5  -1 -11  115.05    5.44
  -5   1 -11  105.79    5.27
   5  -1  11   99.94    5.18
   5  -1 -11   94.84    5.06
   5   1 -11   95.01    5.06
   5  -1 -12   78.91    4.00
  -5   1 -12   70.11    3.81
   5  -1  12   71.27    3.73
   5  -1 -12   68.67    3.61
   5   1 -12   66.86    3.61
   5   1 -13    8.44    0.56
   5  -1 -13    8.66    0.90
  -5   1 -13    9.12    0.78
   5  -1  13    8.92    0.65
   5  -1 -13    8.65    0.56
   5  -1 -13    8.24    0.56
   5   1 -13    8.64    0.56
   5   1 -13    8.75    0.56
  -5  -1 -14   23.95    1.50
   5  -1 -14   28.26    1.51
   5  -1 -14   32.73    1.58
   5  -1 -14   36.04    2.03
  -5   1 -14   29.75    1.79
   5  -1  14   29.03    1.66
   5   1 -14   32.64    1.58
   5  -1 -14   28.47    1.56
   5   1 -14   28.76    1.56
   5   1 -14   31.63    1.57
  -5  -1 -14   32.33    1.57
   5  -1 -15    1.00    0.33
   5   1 -15    1.03    0.32
  -5  -1 -15    1.90    0.35
  -5   1 -15    1.34    0.50
   5  -1 -15    1.21    0.58
   5   1 -15    1.26    0.33
   5  -1 -15    1.55    0.34
  -5   1 -15    1.23    0.49
   5   1 -15    1.20    0.32
   5   1 -15    0.91    0.33
   5  -1 -16    3.16    0.49
   5  -1 -16    2.41    0.74
   5   1 -16    3.52    0.49
   5  -1 -16    3.72    0.48
   5   1 -16    3.55    0.47
  -5  -1 -16    3.86    0.49
  -5   1 -16    2.90    0.65
   5   1 -16    3.52    0.47
   5  -1 -17    2.06    0.31
   5   1 -17    2.03    0.31
   5   1 -17    2.49    0.34
   5  -1 -17    1.51    0.32
  -5   1 -17    1.82    0.50
  -5  -1 -17    1.98    0.33
   5   1 -17    2.33    0.31
   5  -1 -18   96.02    4.97
  -5  -1 -18   89.23    4.98
   5   1 -18   98.71    5.38
   5   1 -18   95.80    4.98
  -5   1 -18   88.96    5.19
   5   1 -18   89.34    4.96
  -5  -1 -18  105.83    4.98
   5  -1 -18   92.99    4.97
   5   1 -18   97.95    4.97
   5  -1 -19    0.51    0.32
   5   1 -19    0.10    0.28
   5   1 -19    0.60    0.62
   5   1 -19    0.41    0.30
   5  -1 -19    0.10    0.29
  -5  -1 -19    0.13    0.29
  -5   1 -19    0.23    0.43
   5   1 -19   -0.02    0.27
   5   1 -20    9.96    0.67
   5   1 -20    8.11    1.00
   5  -1 -20    9.35    0.66
  -5  -1 -20    8.44    0.64
   5   1 -20    9.14    0.66
   5  -1 -20    9.26    0.66
   5   1 -20    9.38    0.63
   5   1 -21   12.62    0.83
   5  -1 -21   12.28    0.81
   5   1 -21   12.83    1.23
  -5   1 -21   12.52    0.83
  -5  -1 -21   12.71    0.84
  -5  -1 -21   12.15    0.79
   5   1 -21   12.33    0.82
   5   1 -21   12.96    0.79
   5  -1 -21   12.07    0.81
   5   1 -22   15.89    0.97
   5  -1 -22   16.24    0.97
   5   1 -22   15.39    0.93
   5   1 -22   16.88    1.42
  -5   1 -22   13.72    0.94
  -5  -1 -22   17.03    0.99
  -5  -1 -22   16.04    0.91
   5  -1 -22   13.98    0.95
   5   1 -22   14.39    0.94
  -5  -1 -23    1.20    0.26
   5   1 -23    1.51    0.62
  -5   1 -23    1.47    0.34
  -5  -1 -23    1.83    0.36
  -5   1 -24    0.25    0.27
  -5  -1 -24    0.42    0.29
  -5  -1 -24    0.03    0.20
  -5   1 -24    0.21    0.27
  -5   1 -25    6.17    0.50
  -5  -1 -25    7.11    0.54
  -5   1 -25    6.12    0.48
  -5   1 -26    0.30    0.23
  -5   1 -26    0.19    0.26
  -5  -1 -26    0.58    0.29
  -5   1 -27    0.27    0.24
  -5  -1 -27    0.08    0.24
  -5   1 -27    0.22    0.20
  -5   1 -28    1.94    0.26
  -5  -1 -28    1.92    0.27
  -5   1 -28    2.02    0.24
  -5   1 -29    3.76    0.29
  -5  -1 -29    3.39    0.29
  -5   1 -29    2.89    0.26
  -5   1 -30    2.26    0.20
  -5  -1 -30    2.39    0.21
   5  -2   0    0.08    0.21
   5  -2   0    0.56    0.32
  -5  -2   0   -0.06    0.28
   5  -2   1  136.21    7.12
   5  -2  -1  135.53    7.13
  -5  -2   1  140.41    7.16
   5  -2   1  142.85    7.27
   5  -2  -1  143.12    7.26
   5  -2  -2   52.68    2.82
  -5   2   2   55.28    2.89
  -5  -2   2   54.41    2.86
  -5  -2  -2   53.48    2.85
   5  -2  -2   53.42    2.94
   5  -2   2   53.50    2.96
  -5   2   3   72.50    3.77
   5  -2  -3   70.97    3.73
   5  -2   3   68.82    3.88
  -5  -2   3   74.04    3.76
  -5  -2  -3   70.16    3.75
   5  -2  -3   71.26    3.83
   5  -2  -4  236.31   12.35
  -5   2   4  238.25   12.37
   5  -2   4  250.62   12.51
  -5  -2   4  253.35   12.38
  -5  -2  -4  230.08   12.37
   5  -2  -4  243.91   12.44
  -5   2   5    5.74    0.42
   5  -2   5    6.92    0.61
   5  -2  -5    5.78    0.50
  -5  -2   5    6.60    0.48
  -5  -2  -5    5.59    0.47
   5  -2   5    6.23    0.61
   5  -2   6   27.73    1.75
  -5  -2   6   29.84    1.61
  -5  -2  -6   28.20    1.60
   5  -2   6   31.32    1.78
   5  -2  -7   62.86    3.38
   5  -2   7   64.76    3.54
  -5  -2   7   63.20    3.39
  -5  -2  -7   68.07    3.40
   5  -2   7   62.65    3.56
   5  -2  -8   16.96    0.99
  -5   2  -8   15.22    1.14
   5  -2   8   16.56    1.16
  -5  -2   8   17.58    1.00
  -5  -2  -8   18.01    1.02
   5  -2   8   17.34    1.17
   5  -2   9   47.29    2.71
  -5  -2   9   46.91    2.55
   5  -2  -9   48.02    2.51
  -5  -2  -9   51.19    2.57
   5   2  -9   46.90    2.51
   5  -2   9   47.07    2.74
   5  -2  10   90.01    5.15
   5  -2 -10   97.89    4.95
   5   2 -10   95.97    4.95
  -5  -2  10   93.45    4.98
  -5  -2 -10   96.00    4.99
   5   2 -10   95.89    4.96
  -5  -2 -11    3.30    0.34
  -5   2 -11    3.22    0.53
   5  -2 -11    3.55    0.31
   5   2 -11    3.49    0.31
   5  -2  11    3.25    0.47
   5   2 -11    3.81    0.32
  -5  -2 -12    9.50    0.61
   5  -2 -12    8.96    0.60
  -5   2 -12    8.81    0.80
   5  -2  12    9.38    0.79
   5   2 -12   10.27    0.62
   5  -2 -12   10.39    0.61
   5   2 -12    9.53    0.60
   5  -2 -13    0.68    0.22
   5   2 -13    0.84    0.24
  -5  -2 -13    0.25    0.30
   5  -2 -13    0.51    0.28
  -5   2 -13    0.70    0.40
   5  -2  13    0.53    0.35
  -5  -2 -13    1.19    0.23
   5   2 -13    0.59    0.24
  -5  -2 -14   25.68    1.45
   5  -2 -14   26.00    1.44
  -5   2 -14   23.04    1.66
   5  -2  14   26.22    1.65
   5  -2 -14   25.77    1.45
   5   2 -14   27.07    1.46
  -5  -2 -14   28.14    1.46
   5   2 -14   28.39    1.48
  -5  -2 -15   49.24    2.67
  -5  -2 -15   45.81    2.63
   5  -2 -15   45.36    2.62
   5  -2 -15   56.66    2.68
  -5  -2 -15   50.92    2.65
   5   2 -15   51.04    2.66
  -5   2 -15   47.51    2.88
   5  -2  15   51.17    2.84
  -5  -2 -15   57.50    2.76
   5   2 -15   52.74    2.67
   5  -2 -15   49.61    2.65
  -5  -2 -16    2.78    0.32
   5  -2 -16    2.52    0.31
   5  -2 -16    0.74    0.26
   5   2 -16    0.09    0.26
  -5  -2 -16    0.55    0.32
  -5  -2 -16    0.39    0.26
  -5   2 -16   -0.16    0.40
   5  -2  16    0.13    0.31
   5   2 -16    0.20    0.27
   5   2 -16    0.05    0.34
  -5  -2 -17   18.29    0.49
   5  -2 -17    2.34    0.40
   5   2 -17    2.40    0.42
  -5  -2 -17    2.90    0.48
  -5  -2 -17    2.56    0.41
  -5   2 -17    1.73    0.57
   5  -2 -17   15.24    0.46
   5   2 -17    2.31    0.41
   5   2 -17    2.25    0.50
  -5  -2 -18   41.71    0.81
   5  -2 -18   44.05    0.82
  -5  -2 -18    5.22    0.78
   5   2 -18    5.57    0.76
  -5   2 -18    3.99    0.87
  -5  -2 -18    6.10    0.76
   5   2 -18    5.66    0.76
   5  -2 -18    6.52    0.76
  -5   2 -19    6.25    1.14
  -5  -2 -19    7.43    1.01
  -5  -2 -19    7.33    1.03
  -5   2 -19    7.90    1.02
  -5  -2 -19    8.82    1.05
   5  -2 -19    7.20    1.02
   5   2 -19    7.33    1.02
  -5  -2 -20   28.88    1.54
  -5  -2 -20   25.19    1.55
  -5   2 -20   27.04    1.54
   5  -2 -20   25.77    1.54
   5   2 -20   26.78    1.55
  -5  -2 -21    5.34    0.49
  -5   2 -21    5.43    0.46
  -5  -2 -21    5.20    0.45
  -5  -2 -22   29.38    1.61
  -5   2 -22   28.23    1.62
  -5  -2 -22   31.08    1.65
  -5   2 -22   28.10    1.64
  -5   2 -23    2.19    0.34
  -5  -2 -23    2.74    0.36
  -5   2 -24    2.08    0.31
  -5  -2 -24    2.07    0.33
  -5   2 -25    0.21    0.23
  -5  -2 -25    0.35    0.25
  -5   2 -26    1.28    0.24
  -5  -2 -26    1.44    0.26
  -5   2 -27    3.35    0.29
  -5  -2 -27    3.03    0.29
  -5   2 -28    0.94    0.16
  -5  -2 -28    0.79    0.16
  -5   2 -28    1.11    0.20
  -5   2 -29    0.65    0.15
   5  -3   0   -0.02    0.23
  -5  -3   0    0.36    0.28
   5  -3   0    0.05    0.34
   5  -3   0    0.04    0.32
  -5  -3   0   -0.13    0.30
   5  -3   1    1.53    0.28
   5  -3  -1    1.35    0.29
  -5  -3  -1    1.72    0.32
  -5  -3   1    1.63    0.30
   5  -3   1    1.63    0.41
   5  -3  -1    1.03    0.36
   5  -3   1    1.25    0.42
   5  -3  -1    1.48    0.37
  -5  -3   1    1.31    0.33
   5  -3   2    1.83    0.29
   5  -3  -2    2.04    0.31
  -5  -3  -2    2.38    0.37
  -5  -3   2    2.09    0.30
   5  -3   2    1.88    0.45
   5  -3  -2    2.66    0.44
   5  -3   2    2.78    0.48
   5  -3  -2    1.58    0.38
  -5  -3   2    2.22    0.36
   5  -3   3   93.48    5.08
   5  -3  -3  101.83    5.11
  -5  -3  -3  101.24    5.14
  -5  -3   3   97.26    5.09
   5  -3  -3   94.46    5.24
   5  -3   3   93.15    5.30
  -5  -3   3   99.47    5.14
  -5  -3  -3   98.97    5.13
  -5  -3   4    1.80    0.33
  -5  -3  -4    1.54    0.33
   5  -3   4    1.56    0.26
   5  -3  -4    1.59    0.30
  -5  -3  -4    1.65    0.35
  -5  -3   4    1.86    0.27
   5  -3  -4    1.53    0.37
   5  -3   4    1.74    0.45
  -5  -3   5    1.30    0.32
  -5  -3  -5    1.12    0.31
   5  -3   5    1.11    0.24
  -5  -3  -5    1.49    0.35
   5  -3  -5    0.56    0.30
   5  -3   6   30.51    1.75
  -5  -3  -6   37.54    1.85
   5  -3  -6   32.73    1.89
  -5  -3   6   32.12    1.81
  -5  -3  -6   32.46    1.81
  -5  -3   7    3.84    0.40
   5  -3   7    4.30    0.34
  -5  -3  -7    5.11    0.48
  -5  -3  -7    4.51    0.42
   5  -3   7    3.34    0.57
   5  -3  -7    5.19    0.44
   5  -3  -8   32.61    1.65
  -5  -3   8   27.22    1.61
  -5  -3  -8   28.52    1.63
   5  -3   8   28.86    1.86
   5  -3  -9   -0.06    0.26
  -5  -3   9   -0.10    0.20
  -5  -3  -9   -0.35    0.49
   5  -3   9   -0.17    0.43
   5  -3   9    0.71    0.42
  -5  -3  -9    0.04    0.22
  -5  -3 -10   17.39    1.04
  -5  -3  10   17.93    1.37
  -5  -3 -10   18.19    1.42
   5  -3  10   15.91    1.18
   5  -3  10   16.78    1.22
   5  -3 -10   16.14    0.95
  -5  -3  10   14.03    0.92
  -5  -3 -10   14.22    0.94
  -5  -3 -11   36.28    2.01
   5   3 -11   35.71    1.92
   5  -3  11   36.38    2.19
  -5  -3  11   35.31    2.33
  -5  -3 -11   35.29    2.36
   5  -3  11   31.98    2.19
  -5  -3  12    1.61    0.53
  -5  -3 -12    2.22    0.42
   5  -3  12    1.87    0.50
   5  -3  12    1.97    0.50
  -5  -3 -12    1.74    0.54
   5   3 -12    2.14    0.30
  -5  -3 -13    1.01    0.33
   5  -3 -13    0.90    0.32
  -5  -3 -13    0.99    0.40
  -5   3 -13    1.49    0.49
   5  -3  13    1.46    0.50
   5   3 -13    1.65    0.29
  -5  -3 -14    1.62    0.37
  -5  -3 -14    0.83    0.34
   5  -3 -14    1.17    0.33
  -5  -3 -14    0.89    0.39
  -5   3 -14    1.11    0.48
   5  -3  14    1.86    0.49
  -5  -3 -14    1.33    0.27
   5   3 -14    1.43    0.28
  -5  -3 -15   45.68    2.49
   5  -3 -15   45.02    2.49
  -5  -3 -15   49.42    2.62
   5   3 -15   41.39    2.75
   5  -3  15   46.97    2.78
  -5   3 -15   41.33    2.73
  -5  -3 -15   52.65    2.59
  -5  -3 -15   47.24    2.50
   5   3 -15   49.72    2.53
  -5  -3 -16    2.39    0.36
  -5  -3 -16    2.39    0.31
   5  -3 -16    1.55    0.23
  -5  -3 -16    2.35    0.43
  -5  -3 -16    1.97    0.34
  -5   3 -16    1.21    0.47
   5  -3  16    2.01    0.44
  -5  -3  16    1.35    0.50
   5  -3 -16    2.37    0.34
   5   3 -16    1.95    0.30
   5   3 -16    1.09    0.46
  -5  -3 -17   27.08    1.52
  -5  -3 -17   24.30    1.45
  -5  -3 -17   27.64    1.48
  -5  -3 -17   27.19    1.59
   5   3 -17   29.45    1.51
  -5  -3 -17   28.76    1.48
  -5   3 -17   24.41    1.72
   5  -3 -17   25.36    1.46
   5   3 -17   25.58    1.75
   5  -3 -18    7.45    0.37
  -5  -3 -18    9.76    0.38
  -5  -3 -18    0.61    0.36
  -5   3 -18    0.76    0.45
  -5  -3 -18    0.50    0.26
   5   3 -18    0.60    0.41
  -5  -3 -18    0.85    0.30
  -5  -3 -19    0.25    0.40
  -5   3 -19    0.29    0.46
  -5  -3 -19   -0.01    0.31
  -5  -3 -19    0.30    0.33
  -5   3 -19    0.41    0.37
  -5  -3 -20   38.42    3.15
  -5  -3 -20   37.20    3.10
  -5  -3 -20   83.83    3.08
   5  -3 -20   88.81    3.09
  -5  -3 -20   40.31    3.12
  -5   3 -20   39.02    3.13
  -5  -3 -21    0.12    0.19
  -5  -3 -21    1.00    0.26
  -5   3 -21    0.39    0.30
  -5  -3 -22    0.03    0.17
  -5  -3 -22   -0.01    0.22
  -5   3 -22    0.14    0.26
  -5  -3 -23    4.15    0.34
  -5   3 -23    4.22    0.38
  -5   3 -24    0.38    0.25
  -5   3 -25    0.21    0.22
  -5   3 -26    5.38    0.39
  -5   3 -27    0.44    0.17
  -5   3 -28   25.08    1.32
   5  -4   0   -0.42    0.29
  -5  -4   0    0.32    0.31
  -5  -4   0   -0.46    0.66
   5  -4   0    0.06    0.42
   5  -4   0    0.06    0.41
   5  -4   1    0.39    0.28
   5  -4  -1    0.73    0.32
  -5  -4  -1    0.17    0.30
  -5  -4   1    0.51    0.28
  -5  -4   1    0.57    0.76
   5  -4   1    0.36    0.41
   5  -4  -1   -0.17    0.38
   5  -4   1    0.36    0.40
   5  -4  -1    0.05    0.36
   5  -4   2   33.46    1.94
   5  -4  -2   35.98    1.97
  -5  -4  -2   37.20    1.99
  -5  -4   2   34.05    1.94
  -5  -4   2   41.94    2.61
   5  -4   2   32.73    2.19
   5  -4  -2   36.25    2.15
   5  -4   2   34.58    2.19
   5  -4   3    0.02    0.26
   5  -4  -3   -0.02    0.30
  -5  -4  -3    0.21    0.33
  -5  -4   3    0.14    0.27
   5  -4   3   -0.13    0.44
   5  -4  -3    0.36    0.37
  -5  -4   3    0.45    0.63
  -5  -4  -3    0.66    0.69
   5  -4   3    0.13    0.40
   5  -4   4  124.09    6.58
   5  -4  -4  131.80    6.62
  -5  -4  -4  126.22    6.64
   5  -4   4  126.29    6.89
  -5  -4   4  125.77    7.18
  -5  -4  -4  140.02    7.22
   5  -4  -4  120.35    6.76
   5  -4   4  124.58    6.88
   5  -4   5   52.37    3.04
   5  -4  -5   60.48    3.10
  -5  -4  -5   59.62    3.12
   5  -4  -5   56.08    3.21
  -5  -4   5   62.81    3.67
  -5  -4  -5   60.24    3.63
   5  -4   5   58.19    3.36
   5  -4   6   10.31    0.70
  -5  -4  -6   11.35    0.80
   5  -4  -6   10.08    0.83
  -5  -4   6   11.57    1.25
   5  -4   6   11.33    1.01
  -5  -4  -6   10.40    1.21
   5  -4   7   19.38    1.13
  -5  -4  -7   20.85    1.23
   5  -4   7   16.99    1.41
  -5  -4   7   20.25    1.68
  -5  -4  -7   19.60    1.67
  -5  -4   8    9.33    1.13
  -5  -4  -8   10.85    1.23
  -5  -4  -8   11.15    0.82
   5  -4   8   10.50    1.01
   5  -4  -8   12.21    0.78
  -5  -4  -9  105.13    5.41
  -5  -4   9   92.23    5.77
  -5  -4  -9  101.31    5.39
  -5  -4  -9  107.52    5.89
   5  -4   9  103.38    5.64
   5  -4   9   91.47    5.62
   5  -4  -9  103.76    5.35
  -5  -4 -10    0.78    0.40
   5  -4 -10    0.90    0.32
  -5  -4  10   -0.10    0.54
  -5  -4 -10    0.93    0.62
   5  -4  10   -0.07    0.48
   5  -4  10    1.19    0.51
  -5  -4 -11    0.88    0.42
  -5   4 -11    0.45    0.50
   5  -4  11    0.42    0.46
   5  -4  11    0.45    0.48
  -5  -4  11    0.74    0.55
  -5  -4 -11    0.71    0.55
  -5  -4 -12    9.24    0.74
  -5  -4 -12    9.15    0.71
  -5   4 -12    8.10    0.86
   5  -4  12    9.38    0.91
  -5   4 -12    8.14    0.55
  -5  -4 -13  109.72    5.33
   5  -4 -13   99.21    5.19
  -5  -4 -13   94.66    5.29
  -5  -4 -13   97.01    5.18
   5  -4  13   95.96    5.54
  -5   4 -13  102.53    5.19
  -5  -4 -14   22.00    1.34
  -5  -4 -14   20.46    1.21
   5  -4 -14   22.01    1.22
  -5  -4 -14   22.29    1.34
  -5  -4 -14   22.01    1.21
  -5   4 -14   16.21    1.43
   5  -4  14   22.46    1.56
  -5  -4  14   23.17    1.70
   5   4 -14   19.98    1.55
  -5   4 -14   22.31    1.21
  -5  -4 -15   20.07    1.14
  -5  -4 -15   16.51    1.00
   5  -4 -15   17.03    1.01
  -5  -4 -15   17.92    1.13
  -5   4 -15   14.64    1.24
   5  -4  15   16.46    1.30
  -5  -4  15   20.20    1.52
   5   4 -15   15.43    1.32
  -5   4 -15   17.39    1.00
  -5  -4 -15   17.86    1.01
  -5  -4 -16    9.03    0.66
  -5  -4 -16    7.15    0.54
   5  -4 -16    8.25    0.56
  -5  -4 -16    8.80    0.68
  -5   4 -16    6.65    0.76
  -5  -4 -16    7.78    0.53
  -5   4 -16    7.80    0.54
  -5  -4 -17    3.35    0.43
  -5  -4 -17    3.77    0.38
  -5  -4 -17    3.62    0.47
  -5  -4 -17    4.05    0.36
   5  -4 -17    4.47    0.39
  -5   4 -17    3.68    0.36
  -5  -4 -18    8.74    0.40
  -5  -4 -18    1.97    0.33
   5  -4 -18    6.82    0.40
  -5   4 -18    2.01    0.34
   5  -4 -19   25.73    0.58
  -5  -4 -19   31.33    0.57
   5  -4 -20   74.77    2.37
  -5  -4 -20   17.84    2.36
  -5  -4 -20   83.92    2.37
  -5   4 -20   17.52    2.36
  -5  -4 -21    0.05    0.19
  -5   4 -21    0.25    0.21
  -5  -4 -22    0.07    0.17
  -5   4 -22    0.09    0.19
  -5   4 -23    3.69    0.30
  -5   4 -24    0.19    0.15
  -5  -5   0    0.06    0.38
   5  -5   0    0.15    0.30
   5  -5   0   -0.06    0.41
  -5  -5   0   -0.37    0.71
  -5  -5  -1    4.60    0.53
  -5  -5   1    4.16    0.51
   5  -5   1    4.90    0.47
   5  -5  -1    4.31    0.48
   5  -5   1    4.19    0.63
   5  -5  -1    3.88    0.61
  -5  -5   1    4.50    0.92
  -5  -5  -2   40.89    2.28
  -5  -5   2   40.96    2.26
   5  -5   2   40.54    2.22
   5  -5  -2   41.59    2.24
   5  -5   2   38.01    2.47
   5  -5  -2   37.84    2.42
  -5  -5   2   35.69    2.77
  -5  -5  -2   39.96    2.82
  -5  -5  -3    5.50    0.57
   5  -5   3    5.89    0.48
   5  -5  -3    5.57    0.53
   5  -5   3    3.67    0.63
   5  -5  -3    4.25    0.61
  -5  -5   3    5.56    0.99
  -5  -5  -3    4.62    0.92
  -5  -5   3    4.51    0.52
  -5  -5  -4   48.55    2.64
  -5  -5   4   47.77    2.60
   5  -5   4   47.65    2.57
   5  -5   4   42.33    2.84
   5  -5  -4   47.97    2.60
  -5  -5   4   48.27    3.18
  -5  -5  -4   45.02    3.11
  -5  -5  -5   14.51    0.99
  -5  -5   5   14.06    0.92
  -5  -5   5   13.37    1.38
  -5  -5  -5   10.33    1.30
   5  -5   5   15.17    0.90
   5  -5  -5   14.68    0.95
   5  -5   5   14.57    1.20
   5  -5   5   13.24    1.18
  -5  -5  -6    0.28    0.36
  -5  -5   6    0.47    0.28
   5  -5   6    0.22    0.26
   5  -5   6    0.58    0.50
  -5  -5   6    0.23    0.59
  -5  -5  -6    1.00    0.60
  -5  -5   7   24.30    1.94
  -5  -5  -7   22.32    1.90
   5  -5   7   24.98    1.41
  -5   5  -7   27.31    1.78
  -5  -5   8    2.14    0.60
  -5  -5  -8    1.58    0.66
  -5   5  -8    1.32    0.56
  -5  -5  -9    2.23    0.44
   5  -5  -9    3.64    0.40
  -5   5  -9    2.36    0.59
   5  -5   9    3.55    0.62
  -5  -5   9    3.00    0.68
  -5  -5 -10    4.68    0.51
  -5  -5 -11    1.15    0.37
  -5  -5 -12    0.54    0.37
  -5  -5 -12    0.27    0.27
  -5  -5 -12   -0.38    0.32
   5  -5 -12   -0.74    0.34
  -5  -5 -13   37.77    1.97
  -5  -5 -13   31.97    1.85
   5  -5 -13   36.57    1.87
  -5  -5 -13   33.84    1.85
  -5  -5 -14   22.47    1.33
  -5  -5 -14   20.79    1.22
   5  -5 -14   22.67    1.23
  -5  -5 -14   22.56    1.22
  -5  -5 -15    0.74    0.28
   5  -5 -15    0.76    0.30
  -5  -5 -15    1.19    0.33
  -5  -5 -15    0.81    0.21
  -5  -5 -16   18.75    1.08
   5  -5 -16   19.67    1.10
  -5  -5 -16   21.20    1.10
  -5  -5 -17   12.87    0.58
   5  -5 -17   11.60    0.59
  -5  -5 -18   38.07    0.76
   5  -5 -18   28.78    0.76
   5  -5 -19   76.69    0.60
  -5  -5 -19    0.39    0.48
  -5  -6   0    0.05    0.29
   5  -6   0    0.08    0.27
  -5  -6   1    3.18    0.40
   5  -6   1    3.45    0.38
   5  -6  -1    3.76    0.39
  -5  -6  -1    3.87    0.43
  -5  -6  -2    2.25    0.38
  -5  -6   2    2.24    0.34
   5  -6  -2    2.19    0.35
   5  -6   2    2.67    0.34
  -5  -6  -3    0.75    0.33
  -5  -6   3    0.29    0.25
   5  -6  -3    0.64    0.29
   5  -6   3    0.27    0.26
  -5  -6  -4    1.69    0.35
  -5  -6  -5   12.65    0.84
  -5  -6  -6    4.16    0.44
  -5  -6  -7    1.61    0.33
  -5  -6  -8   33.68    1.84
  -5  -6  -9    3.63    0.34
  -5  -6  -9    3.12    0.32
  -5  -6 -10    7.59    0.52
   5  -6 -10    9.24    0.55
  -5  -6 -11   -0.48    0.23
   5  -6 -11   -0.44    0.25
  -5  -6 -11    0.23    0.15
  -5  -6 -12   -0.38    0.20
  -5  -6 -12   -0.03    0.14
  -5  -6 -13   11.66    0.66
   5  -6 -13   12.36    0.67
  -5  -6 -13   11.80    0.66
   5  -6 -14    4.41    0.26
  -5  -6 -14    0.56    0.21
  -6   0   0   15.50    1.05
  -6   0  -1    0.56    0.38
  -6   0   1   -0.23    0.39
  -6   0   2   24.53    1.53
  -6   0  -2   27.30    1.58
  -6   0   3    0.17    0.35
   6   0  -3   -0.08    0.27
  -6   0  -3    0.03    0.40
   6   0  -4    0.19    0.31
  -6   0  -4    0.25    0.45
   6   0  -5   -0.21    0.31
   6   0  -6   38.18    2.17
   6   0  -7   -0.29    0.34
  -6   0  -8    0.29    0.43
   6   0  -8   -0.04    0.36
  -6   0  -9    0.26    0.45
   6   0  -9    0.44    0.40
   6   0 -10   60.72    3.28
  -6   0 -10   54.84    3.24
  -6   0 -11   -0.05    0.43
   6   0 -11   -0.16    0.43
   6   0 -12  188.15    9.79
  -6   0 -12  190.00    9.78
   6   0 -12  203.52   10.09
  -6   0 -12  186.17   10.01
   6   0 -13    0.43    0.44
   6   0 -13    0.12    0.24
  -6   0 -13   -0.35    0.45
  -6   0 -13    0.44    0.22
   6   0 -13    0.01    0.22
  -6   0 -14   14.92    1.14
  -6   0 -14   15.70    0.91
   6   0 -14   16.98    1.25
   6   0 -14   14.12    0.90
   6   0 -14   16.18    0.92
  -6   0 -15   -0.05    0.24
   6   0 -15    0.28    0.49
   6   0 -15   -0.16    0.25
  -6   0 -15   -0.27    0.47
   6   0 -15    0.11    0.24
  -6   0 -16   23.15    1.30
   6   0 -16   26.31    1.33
   6   0 -16   23.54    1.68
   6   0 -16   21.26    1.29
  -6   0 -16   18.73    1.51
   6   0 -17   -0.14    0.26
  -6   0 -17   -0.30    0.52
   6   0 -17    0.16    0.54
   6   0 -17    0.08    0.29
   6   0 -18   85.32    4.21
   6   0 -18   82.56    4.65
   6   0 -18   74.59    4.17
   6   0 -19   -0.02    0.28
   6   0 -19    0.65    0.59
   6   0 -19    0.02    0.32
   6   0 -20   74.14    3.70
   6   0 -20   65.88    4.14
   6   0 -20   65.63    3.68
   6   0 -21   -0.33    0.32
   6   0 -21   -0.31    0.57
   6   0 -22   10.35    1.19
   6   0 -22   10.30    0.73
   6   0 -23    0.02    0.30
  -6   0 -23   -0.02    0.31
  -6   0 -24    2.60    0.32
  -6   0 -24    1.85    0.36
  -6   0 -25   -0.11    0.28
  -6   0 -25    0.01    0.22
  -6   0 -26    6.31    0.51
  -6   0 -26    6.50    0.45
  -6   0 -27    0.49    0.25
  -6   0 -27    0.26    0.19
  -6   0 -28    9.61    0.62
  -6   0 -28   10.04    0.57
  -6   0 -29    0.19    0.18
  -6   0 -30   20.74    1.11
  -6   1   0    0.51    0.30
   6   1  -1  749.53   38.69
  -6   1  -1  766.75   38.78
   6  -1   1  764.08   38.79
   6   1  -2  206.60   11.00
  -6   1  -2  228.16   11.10
   6  -1   2  213.78   11.09
  -6   1  -3    4.71    0.53
   6  -1   3    4.99    0.49
  -6   1  -4   12.59    0.90
   6  -1   4   13.47    0.88
  -6   1   4   12.87    0.84
  -6   1  -5    7.66    0.68
   6  -1   5    8.04    0.65
  -6   1   5    7.45    0.58
  -6   1   6  100.48    5.08
  -6   1  -6   98.25    5.16
   6  -1   6   90.41    5.12
  -6  -1   7   37.59    2.02
  -6  -1  -7   35.91    2.00
  -6   1  -7   41.79    2.19
   6  -1   7   38.02    2.12
  -6  -1  -8    4.14    0.36
  -6  -1   8    4.37    0.36
   6  -1   8    4.18    0.47
  -6  -1   9   50.64    2.69
  -6  -1  -9   51.55    2.70
   6  -1   9   50.23    2.81
   6  -1 -10    5.45    0.67
  -6  -1 -10    3.79    0.36
  -6   1 -10    4.11    0.59
   6  -1  10    4.05    0.45
  -6  -1 -11   25.41    1.40
   6  -1 -11   28.13    1.79
  -6   1 -11   27.90    1.66
   6  -1  11   24.58    1.53
  -6  -1 -12    1.82    0.25
   6  -1 -12    2.72    0.64
  -6   1 -12    2.20    0.52
   6  -1  12    1.70    0.35
   6  -1 -12    1.97    0.26
   6   1 -12    1.70    0.26
   6  -1 -13    6.09    0.43
   6  -1 -13    6.20    0.82
  -6  -1 -13    5.35    0.41
  -6   1 -13    5.60    0.67
   6  -1 -13    5.49    0.43
   6   1 -13    4.62    0.41
   6   1 -13    5.07    0.39
  -6   1 -14    1.51    0.57
   6  -1 -14    2.70    0.70
   6   1 -14    2.33    0.39
   6  -1 -14    2.06    0.38
   6   1 -14    1.61    0.35
   6  -1 -14    1.72    0.37
   6   1 -14    1.78    0.37
   6  -1 -15    2.88    0.34
  -6   1 -15    3.68    0.61
   6   1 -15    2.84    0.34
   6   1 -15    3.23    0.33
   6  -1 -15    2.77    0.70
   6   1 -15    2.81    0.36
   6  -1 -15    3.37    0.35
   6   1 -16    6.18    0.50
   6  -1 -16    6.34    0.49
  -6   1 -16    6.37    0.77
   6  -1 -16    7.63    0.96
   6   1 -16    6.30    0.78
   6  -1 -16    6.11    0.48
   6   1 -16    5.22    0.46
   6   1 -16    6.00    0.46
  -6   1 -17    7.97    0.89
   6  -1 -17    9.57    0.65
   6   1 -17    9.62    0.61
   6  -1 -17    9.65    1.09
   6   1 -17    8.03    0.92
   6  -1 -17    9.43    0.63
   6   1 -17    8.04    0.61
   6  -1 -18    2.59    0.36
   6   1 -18    2.66    0.38
  -6  -1 -18    3.07    0.39
   6   1 -18    4.21    0.73
  -6   1 -18    3.26    0.64
   6   1 -19   22.86    1.36
  -6  -1 -19   23.19    1.37
   6  -1 -19   23.16    1.36
   6   1 -19   23.39    1.75
  -6   1 -19   22.14    1.65
  -6  -1 -19   25.75    1.36
   6  -1 -20    5.42    0.48
  -6  -1 -20    5.58    0.47
   6   1 -20    5.36    0.50
   6  -1 -21    0.13    0.30
   6   1 -21   -0.09    0.31
   6   1 -21    0.72    0.54
  -6  -1 -21   -0.02    0.30
   6   1 -22    1.67    0.34
   6   1 -22    1.18    0.58
  -6   1 -22    1.16    0.34
  -6  -1 -22    2.04    0.38
   6  -1 -22    1.86    0.35
  -6   1 -23   37.44    1.98
  -6  -1 -23   40.36    2.00
   6  -1 -23   33.25    1.96
   6   1 -23   31.87    1.96
  -6  -1 -23   36.72    1.93
  -6   1 -24    8.13    0.60
  -6  -1 -24    8.37    0.53
  -6   1 -24    7.28    0.57
  -6   1 -25   -0.16    0.28
  -6  -1 -25    0.15    0.29
  -6   1 -25    0.17    0.25
  -6   1 -26    0.41    0.26
  -6  -1 -26    0.30    0.28
  -6   1 -26    0.60    0.24
  -6   1 -27    3.92    0.34
  -6  -1 -27    3.70    0.35
  -6   1 -27    3.39    0.32
  -6   1 -28    1.72    0.23
  -6  -1 -28    1.60    0.24
  -6   1 -28    1.30    0.21
  -6  -1 -29    2.23    0.23
  -6   1 -29    2.14    0.21
  -6   1 -29    1.97    0.20
   6  -2   0  319.42   17.49
  -6   2   0  370.96   17.62
  -6  -2   0  354.19   17.54
   6  -2   0  350.81   17.65
   6  -2   1  200.62   10.56
   6  -2  -1  200.76   10.57
  -6   2  -1  215.63   10.70
  -6   2   1  217.51   10.66
  -6  -2   1  203.14   10.61
   6  -2  -1  212.32   10.71
   6  -2   2    1.52    0.23
   6  -2  -2    1.21    0.25
  -6   2  -2    1.81    0.41
  -6   2   2    1.07    0.29
  -6  -2   2    1.21    0.32
  -6  -2  -2    0.89    0.29
   6  -2  -2    1.33    0.34
   6  -2   3    0.16    0.19
   6  -2  -3    0.25    0.22
  -6   2  -3    0.58    0.36
  -6   2   3    0.19    0.23
  -6  -2   3    0.16    0.27
  -6  -2  -3    0.14    0.26
   6  -2   3    0.22    0.37
   6  -2  -3    0.22    0.29
   6  -2  -4  210.31   10.55
   6  -2   4  197.37   10.52
  -6   2   4  201.92   10.58
  -6   2  -4  214.44   10.70
  -6  -2   4  216.09   10.58
  -6  -2  -4  198.95   10.56
   6  -2   4  212.42   10.72
   6  -2  -4  202.41   10.66
  -6   2  -5    0.26    0.38
   6  -2   5    0.43    0.35
  -6  -2   5   -0.07    0.27
  -6  -2  -5    0.10    0.25
  -6   2  -6    9.69    0.81
   6  -2   6   10.94    0.82
  -6  -2   6   10.33    0.66
  -6  -2  -6    9.27    0.65
  -6   2  -7   54.78    2.98
   6  -2   7   55.60    2.99
  -6  -2   7   51.14    2.81
  -6  -2  -7   52.84    2.82
  -6   2  -8    0.04    0.40
   6  -2   8   -0.04    0.32
  -6  -2   8    0.02    0.25
  -6  -2  -8    0.13    0.24
  -6   2  -9    2.84    0.53
   6  -2   9    3.51    0.49
  -6  -2  -9    3.74    0.40
  -6  -2   9    3.47    0.35
   6  -2  10    8.53    0.76
  -6  -2  10    9.08    0.62
  -6  -2 -10    9.43    0.64
   6  -2 -10    9.26    0.58
   6   2 -10    9.07    0.58
   6  -2  11   51.74    2.95
   6  -2 -11   51.54    2.75
   6   2 -11   50.59    2.75
  -6  -2 -11   55.41    2.80
   6  -2 -12   17.74    1.01
  -6   2 -12   16.76    1.25
   6  -2  12   16.24    1.22
   6  -2 -12   19.07    1.04
   6   2 -12   18.85    1.03
   6   2 -12   17.93    1.04
  -6  -2 -13   69.55    3.78
   6  -2 -13   68.37    3.78
  -6   2 -13   69.87    4.05
   6  -2  13   73.10    4.01
   6  -2 -13   76.46    3.81
   6   2 -13   77.90    3.82
   6   2 -13   77.19    3.82
  -6  -2 -14    5.83    0.43
   6  -2 -14    5.41    0.42
  -6   2 -14    4.96    0.66
   6  -2  14    4.56    0.57
   6  -2 -14    5.94    0.44
   6   2 -14    5.15    0.43
   6   2 -14    5.72    0.45
  -6  -2 -15   76.67    3.69
  -6  -2 -15   62.39    3.64
   6  -2 -15   61.09    3.64
   6   2 -15   78.39    3.70
  -6   2 -15   77.82    4.02
   6  -2  15   74.15    3.89
   6  -2 -15   79.22    3.70
   6   2 -15   80.71    3.72
  -6  -2 -16   78.07    5.18
   6  -2 -16   86.93    5.19
  -6  -2 -16  138.40    5.42
   6  -2 -16  124.40    5.28
  -6  -2 -16  129.44    5.28
  -6   2 -16  120.42    5.62
   6   2 -16  128.70    5.30
   6   2 -16  131.31    5.30
   6   2 -16  115.33    5.50
   6   2 -17    2.56    0.62
  -6  -2 -17    2.95    0.69
  -6   2 -17    1.76    0.75
  -6  -2 -17    2.52    0.62
   6  -2 -17    2.74    0.62
  -6   2 -17    2.14    0.75
  -6  -2 -18   15.21    1.51
  -6  -2 -18   15.92    1.56
  -6   2 -18   12.61    1.67
   6   2 -18   15.84    1.52
   6  -2 -18   15.36    1.51
  -6  -2 -19    1.24    0.33
   6  -2 -19    1.14    0.30
  -6  -2 -19    1.50    0.35
   6   2 -19    1.52    0.33
  -6   2 -19    0.96    0.51
   6  -2 -20    3.03    0.37
   6   2 -20    3.72    0.40
  -6  -2 -20    3.67    0.40
  -6  -2 -20    3.27    0.39
   6   2 -20    3.39    0.66
  -6   2 -20    4.05    0.40
  -6  -2 -20    3.52    0.43
   6  -2 -21    1.08    0.30
   6   2 -21    1.96    0.32
   6   2 -21    1.11    0.51
  -6   2 -21    1.60    0.31
  -6  -2 -21    1.47    0.34
  -6  -2 -21    1.38    0.31
  -6  -2 -22   41.05    2.36
  -6   2 -22   44.01    2.38
  -6  -2 -22   48.24    2.40
  -6   2 -23    1.16    0.31
  -6   2 -23    1.77    0.30
  -6  -2 -23    1.92    0.33
  -6   2 -24    9.84    0.65
  -6  -2 -24   10.37    0.67
  -6   2 -25    1.20    0.25
  -6  -2 -25    1.57    0.26
  -6   2 -26    2.81    0.28
  -6  -2 -26    2.66    0.28
  -6   2 -27    0.55    0.16
  -6  -2 -27    0.42    0.18
  -6   2 -28    6.20    0.40
  -6   2 -29    2.87    0.20
   6  -3   0   52.52    2.89
  -6  -3   0   54.60    2.92
  -6   3   0   58.88    3.07
   6  -3   0   54.87    3.10
  -6  -3   0   54.24    2.94
   6  -3   1    3.22    0.35
   6  -3  -1    3.91    0.38
  -6  -3   1    3.68    0.38
  -6   3  -1    3.87    0.52
  -6   3   1    3.88    0.49
   6  -3   1    3.43    0.53
   6  -3  -1    2.91    0.49
  -6  -3   1    3.74    0.43
   6  -3   2    4.49    0.39
   6  -3  -2    4.62    0.43
  -6  -3   2    4.69    0.40
  -6   3   2    3.97    0.47
   6  -3   2    4.82    0.59
   6  -3  -2    5.03    0.56
  -6  -3   2    4.47    0.47
   6  -3   3   21.69    1.25
   6  -3  -3   23.49    1.29
  -6  -3   3   21.25    1.26
  -6   3   3   20.73    1.31
   6  -3  -3   21.82    1.42
  -6  -3   3   23.30    1.32
  -6  -3  -3   24.10    1.32
   6  -3   4   23.92    1.41
   6  -3  -4   28.91    1.46
  -6  -3   4   25.15    1.42
   6  -3  -4   25.76    1.57
  -6  -3   4   27.05    1.49
  -6  -3  -4   23.68    1.46
   6  -3   5   17.34    1.00
   6  -3  -5   16.90    1.05
  -6   3  -5   17.86    1.26
   6  -3   5   18.23    1.26
   6  -3  -5   17.73    1.16
   6  -3   5   17.36    1.26
  -6  -3   5   18.20    1.08
  -6  -3  -5   17.45    1.06
   6  -3   6    6.93    0.48
  -6   3  -6    8.22    0.80
   6  -3   6    7.06    0.73
  -6  -3   6    6.73    0.55
  -6  -3  -6    7.44    0.56
  -6  -3   7    0.17    0.28
  -6  -3  -7    0.26    0.29
  -6   3  -7    0.59    0.48
   6  -3   7   -0.28    0.42
   6  -3  -8   20.75    1.13
  -6   3  -8   20.00    1.37
  -6  -3  -8   18.03    1.13
   6  -3   8   20.70    1.36
  -6  -3   8   17.12    1.11
  -6  -3   9   34.37    1.97
  -6   3  -9   37.68    2.23
   6  -3   9   38.61    2.23
  -6  -3  -9   36.29    1.99
  -6   3 -10    8.40    0.81
  -6  -3 -10    7.75    0.57
   6  -3  10    8.66    0.83
  -6  -3  10    7.80    0.55
  -6  -3 -11   -0.47    0.31
  -6  -3 -11    0.48    0.34
  -6  -3  11    0.49    0.24
  -6  -3 -11    0.53    0.27
  -6  -3  11    0.59    0.53
  -6  -3 -11    0.09    0.52
  -6   3 -11    0.50    0.44
   6  -3  11    0.23    0.41
  -6  -3 -12    8.76    0.61
   6  -3 -12    9.38    0.60
  -6  -3 -12    8.86    0.72
   6  -3  12   11.00    0.90
  -6  -3  12   10.10    1.02
  -6  -3 -12    8.89    0.99
  -6  -3 -13    6.74    0.50
   6  -3 -13    6.24    0.48
  -6  -3 -13    6.65    0.62
   6  -3  13    6.92    0.74
  -6  -3 -14    8.86    0.67
  -6  -3 -14    7.27    0.55
   6  -3 -14    7.89    0.54
  -6  -3 -14    9.97    0.71
   6  -3 -14    8.27    0.52
  -6   3 -14    6.10    0.79
   6  -3  14    6.76    0.76
  -6  -3 -14    7.76    0.54
  -6  -3 -15   24.49    1.36
   6  -3 -15   23.86    1.36
  -6  -3 -15   28.45    1.52
  -6  -3 -15   25.12    1.38
  -6   3 -15   21.08    1.62
   6  -3  15   25.30    1.64
   6  -3 -15   23.95    1.36
  -6  -3 -15   27.95    1.49
  -6  -3 -16    4.46    0.48
  -6  -3 -16    6.30    0.42
   6  -3 -16    5.67    0.43
  -6  -3 -16    5.71    0.57
  -6  -3 -16    5.49    0.43
  -6  -3 -16    5.20    0.42
  -6   3 -16    5.00    0.67
   6  -3  16    4.83    0.61
   6  -3 -16    4.88    0.38
   6   3 -16    4.73    0.64
   6  -3 -17   10.38    0.40
   6  -3 -17    1.73    0.28
  -6  -3 -17    2.72    0.47
  -6  -3 -17   12.94    0.39
  -6   3 -17    2.10    0.56
  -6  -3 -17    2.08    0.31
  -6  -3 -17    2.58    0.35
  -6  -3 -17    2.11    0.35
   6   3 -17    0.92    0.43
  -6  -3 -18   41.86    1.22
   6  -3 -18   35.98    1.22
  -6  -3 -18   13.79    1.29
  -6  -3 -18   11.65    1.20
  -6   3 -18    9.74    1.36
  -6  -3 -18   12.85    1.22
  -6  -3 -19    2.21    0.85
  -6  -3 -19    1.82    0.82
  -6  -3 -19    1.96    0.80
  -6  -3 -20   90.01    4.74
  -6  -3 -20   83.23    4.65
  -6  -3 -20   94.59    4.69
  -6   3 -20   95.57    4.72
  -6  -3 -21    1.16    0.22
  -6  -3 -21    2.00    0.28
  -6   3 -21    2.03    0.33
  -6  -3 -22   26.37    1.52
  -6   3 -22   30.05    1.56
  -6  -3 -23   -0.12    0.21
  -6   3 -23    0.42    0.26
  -6   3 -24   17.93    1.02
  -6   3 -25    3.98    0.33
  -6   3 -26    2.14    0.23
  -6   3 -27    0.56    0.14
   6  -4   0    0.18    0.29
  -6  -4   0    0.25    0.30
  -6  -4   0    0.07    0.30
  -6  -4   0   -0.23    0.71
  -6   4   0    0.05    0.40
   6  -4   0    0.06    0.43
   6  -4  -1    4.21    0.44
   6  -4   1    3.88    0.40
  -6  -4   1    3.04    0.44
  -6  -4  -1    3.45    0.44
  -6  -4   1    3.52    0.40
  -6  -4   1    4.49    0.90
  -6   4  -1    4.31    0.60
  -6   4   1    3.45    0.51
   6  -4   1    3.44    0.58
   6  -4  -1    3.71    0.56
   6  -4   2   37.64    1.97
   6  -4  -2   37.58    1.99
  -6  -4   2   29.75    1.96
  -6  -4  -2   38.10    2.01
  -6  -4   2   32.46    1.94
  -6  -4   2   39.15    2.61
  -6   4  -2   42.92    2.28
   6  -4   2   37.59    2.25
   6  -4  -2   34.65    2.17
   6  -4   3   29.53    1.73
   6  -4  -3   33.97    1.77
  -6  -4  -3   31.93    1.78
  -6  -4   3   31.86    1.73
  -6   4  -3   34.84    2.04
  -6  -4   3   28.95    2.28
  -6  -4  -3   34.65    2.34
   6  -4   3   30.79    2.01
   6  -4  -3   33.90    1.97
  -6  -4   3   29.09    1.75
  -6  -4  -3   27.31    1.74
   6  -4   4    2.23    0.30
   6  -4  -4    1.68    0.37
  -6  -4  -4    1.84    0.39
  -6  -4   4    1.35    0.33
  -6  -4  -4    1.20    0.33
  -6   4  -4    1.45    0.53
  -6  -4   4    1.16    0.69
  -6  -4  -4    0.66    0.68
   6  -4   4    1.57    0.54
   6  -4  -4    1.85    0.41
   6  -4   5   26.92    1.58
   6  -4  -5   30.37    1.65
  -6  -4  -5   28.45    1.67
  -6   4  -5   29.78    1.91
  -6  -4   5   29.19    2.22
  -6  -4  -5   28.33    2.13
   6  -4  -5   28.12    1.76
   6  -4   6   30.65    1.73
   6  -4  -6   31.39    1.79
  -6  -4  -6   32.89    1.83
  -6   4  -6   33.75    2.09
  -6  -4   6   30.41    2.28
  -6  -4  -6   32.02    2.29
   6  -4   7   13.27    0.79
  -6  -4  -7   12.10    0.89
  -6   4  -7   13.38    1.13
   6  -4   7   12.99    1.10
  -6  -4  -7   13.92    1.35
  -6  -4   7   10.43    1.20
  -6  -4  -8    6.52    0.61
  -6  -4   8    6.20    0.91
  -6  -4  -8    5.90    0.89
  -6   4  -8    7.55    0.82
   6  -4   8    5.92    0.78
  -6  -4  -9   13.27    0.94
  -6   4  -9   14.70    1.18
   6  -4   9   11.69    1.10
  -6  -4   9   14.66    1.30
  -6  -4  -9   16.32    1.41
  -6   4 -10   16.87    1.26
  -6  -4 -10   16.28    1.47
   6  -4  10   16.12    1.24
  -6  -4  10   12.76    1.30
  -6  -4 -11   47.22    2.39
  -6   4 -11   38.66    2.54
  -6  -4 -11   44.66    2.83
   6  -4  11   38.07    2.56
  -6  -4  11   37.56    2.69
  -6  -4 -12   26.97    1.45
   6  -4 -12   25.60    1.45
  -6   4 -12   23.82    1.73
   6  -4  12   25.39    1.77
  -6  -4 -12   29.08    1.60
  -6  -4 -13   18.43    1.11
  -6  -4 -13   16.66    0.95
   6  -4 -13   16.46    0.96
  -6  -4 -13   16.86    1.08
   6  -4  13   14.45    1.24
  -6   4 -13   15.85    0.95
  -6  -4 -14   18.48    1.08
  -6  -4 -14   14.16    0.91
   6  -4 -14   15.72    0.93
  -6  -4 -14   16.21    1.05
  -6  -4 -14   16.85    0.94
   6  -4  14   14.33    1.19
  -6  -4  14   16.84    1.45
   6   4 -14   13.91    1.24
  -6   4 -14   16.46    0.92
  -6  -4 -15   12.47    0.80
  -6  -4 -15    9.34    0.64
   6  -4 -15   10.31    0.66
  -6  -4 -15   10.23    0.77
  -6   4 -15    9.07    0.92
  -6  -4 -15   10.66    0.66
  -6   4 -15   10.81    0.66
   6  -4 -16   22.38    1.32
  -6  -4 -16   27.12    1.45
  -6  -4 -16   26.29    1.46
  -6  -4 -16   25.48    1.35
  -6   4 -16   26.20    1.35
  -6  -4 -16   22.08    1.31
  -6  -4 -17    2.55    0.41
  -6  -4 -17    2.53    0.47
  -6  -4 -17    2.04    0.35
  -6   4 -17    2.47    0.36
  -6  -4 -18    0.33    0.48
  -6  -4 -18    0.31    0.42
  -6   4 -18    0.28    0.42
  -6  -4 -19   70.78    0.89
   6  -4 -19   75.01    0.92
  -6  -4 -20   25.14    1.34
  -6   4 -20   23.60    1.33
  -6  -4 -21    3.79    0.31
  -6   4 -21    4.06    0.33
  -6  -4 -22    6.78    0.44
  -6   4 -22    7.43    0.45
  -6   4 -23    0.16    0.16
  -6   4 -24    0.56    0.12
  -6  -5   0   19.73    1.19
   6  -5   0   18.59    1.12
   6  -5   0   17.37    1.33
  -6  -5   0   15.06    1.60
  -6  -5  -1    7.06    0.63
  -6  -5   1    6.68    0.60
   6  -5   1    7.62    0.58
   6  -5  -1    6.96    0.57
  -6  -5   1    5.58    0.98
   6  -5   1    6.99    0.76
   6  -5  -1    6.16    0.72
  -6  -5  -2    0.91    0.37
  -6  -5   2    0.54    0.36
   6  -5   2    0.52    0.28
   6  -5  -2    1.48    0.36
  -6  -5   2    0.24    0.66
  -6  -5  -2    0.35    0.59
   6  -5   2    0.72    0.44
   6  -5  -2    1.10    0.43
  -6  -5  -3   22.81    1.45
  -6  -5   3   25.79    1.43
   6  -5   3   24.47    1.39
   6  -5  -3   25.05    1.42
  -6  -5   3   20.63    1.89
  -6   5  -3   25.35    1.66
   6  -5   3   22.55    1.64
   6  -5  -3   22.78    1.57
  -6  -5  -3   20.71    1.86
  -6  -5  -4    5.51    0.57
  -6  -5   4    4.93    0.51
   6  -5   4    6.65    0.50
   6  -5  -4    5.95    0.52
  -6  -5  -4    6.20    0.57
  -6   5  -4    4.90    0.69
   6  -5   4    6.11    0.74
  -6  -5   4    5.04    0.90
  -6  -5  -4    4.19    0.84
  -6  -5  -5   17.81    1.11
  -6  -5   5   16.98    1.05
   6  -5  -5   17.54    1.06
   6  -5   5   16.91    1.01
  -6  -5  -5   17.96    1.11
  -6   5  -5   18.19    1.34
   6  -5   5   16.43    1.31
  -6  -5   5   13.85    1.47
  -6  -5  -5   12.89    1.42
  -6  -5  -6   10.53    0.77
  -6  -5   6    9.84    0.70
  -6  -5  -6    7.32    1.06
   6  -5  -6   10.90    0.74
  -6  -5  -6   11.33    0.78
  -6   5  -6   10.91    1.00
   6  -5   6   10.03    0.96
  -6  -5   6   10.12    1.15
  -6  -5   7    2.39    0.68
  -6  -5  -7    2.50    0.42
  -6  -5  -7    2.65    0.70
  -6   5  -7    3.18    0.58
  -6  -5  -8    0.72    0.37
  -6  -5  -9    3.48    0.44
  -6  -5  -9    3.76    0.46
  -6  -5 -10    0.94    0.36
  -6  -5 -10    0.49    0.34
  -6  -5 -11    0.08    0.34
  -6  -5 -11   -0.92    0.29
  -6  -5 -12    0.44    0.32
  -6  -5 -13   36.31    1.93
  -6  -5 -13   32.81    1.82
   6  -5 -13   33.97    1.83
  -6  -5 -13   35.52    1.84
  -6  -5 -14    2.42    0.38
  -6  -5 -14    1.76    0.28
   6  -5 -14    2.15    0.29
  -6  -5 -14    2.54    0.27
  -6  -5 -15    5.24    0.49
   6  -5 -15    5.86    0.40
  -6  -5 -15    5.22    0.40
  -6  -5 -15    6.06    0.39
   6  -5 -16    9.10    0.44
  -6  -5 -16   13.58    0.43
  -6  -5 -17   47.66    1.54
   6  -5 -17   37.24    1.54
  -6  -5 -18    1.71    0.21
  -6  -5 -19    4.72    0.31
  -6  -6   0    1.79    0.32
  -6  -6  -1    0.33    0.29
  -6  -6   1    0.18    0.27
  -6  -6  -2    2.35    0.38
  -6  -6   2    3.29    0.36
  -6  -6  -3    2.82    0.37
  -6  -6   3    2.90    0.33
  -6  -6  -4    0.47    0.28
  -6  -6  -5   20.92    1.23
  -6  -6  -6   18.01    1.07
  -6  -6  -7   16.66    1.00
  -6  -6  -8    2.59    0.28
   6  -6  -8    1.70    0.27
  -6  -6  -8    1.91    0.26
  -6  -6  -9    0.11    0.19
  -6  -6 -10    0.25    0.20
   6  -6 -10    0.24    0.21
   6  -6 -11    9.39    0.55
  -6  -6 -11    9.75    0.55
   6  -6 -12    0.44    0.16
  -6  -6 -12   -0.04    0.13
  -6  -6 -13    4.39    0.28
  -6  -6 -14    1.29    0.14
  -7   0   0   -0.27    0.45
  -7   0  -1   -0.40    0.45
  -7   0   1    0.07    0.43
  -7   0   2    1.09    0.45
  -7   0  -2    2.45    0.53
  -7   0  -3   -0.04    0.51
  -7   0  -4  111.28    5.98
   7   0  -5   -0.14    0.34
  -7   0  -5    0.19    0.49
   7   0  -6   24.75    1.52
   7   0  -7   -0.04    0.36
  -7   0  -7    0.32    0.20
  -7   0   8  155.60    7.58
   7   0  -8  168.34    7.82
  -7   0  -8  168.40    7.89
  -7   0  -9   -0.05    0.51
   7   0  -9    0.29    0.42
  -7   0   9    0.13    0.23
  -7   0  -9    0.19    0.22
  -7   0  10    4.89    0.39
  -7   0 -10    4.02    0.37
   7   0 -10    4.51    0.59
  -7   0 -10    5.42    0.75
  -7   0 -11    0.13    0.21
  -7   0 -11   -0.06    0.23
   7   0 -11    0.11    0.41
  -7   0 -11    0.06    0.50
  -7   0 -12  101.09    5.27
   7   0 -12  103.97    5.59
  -7   0 -12  101.18    5.59
  -7   0 -13   -0.01    0.24
   7   0 -13    0.20    0.45
  -7   0 -13   -0.06    0.52
   7   0 -13   -0.03    0.24
  -7   0 -14    2.78    0.62
   7   0 -14    1.78    0.60
  -7   0 -14    3.58    0.35
   7   0 -14    2.88    0.34
   7   0 -15   -0.15    0.49
  -7   0 -15    0.11    0.26
  -7   0 -15   -0.06    0.53
   7   0 -15    0.21    0.27
  -7   0 -16   25.31    1.34
   7   0 -16   24.84    1.75
   7   0 -16   22.45    1.34
   7   0 -17   -0.42    0.29
  -7   0 -17   -0.13    0.30
   7   0 -18   69.87    3.84
   7   0 -18   61.03    3.32
   7   0 -19   -0.10    0.28
   7   0 -19   -0.10    0.54
   7   0 -20   16.62    1.46
   7   0 -20   15.92    0.99
   7   0 -21   -0.02    0.32
   7   0 -21    0.10    0.60
   7   0 -22   48.72    3.07
   7   0 -22   46.56    2.55
   7   0 -23    0.27    0.29
  -7   0 -23    0.04    0.30
  -7   0 -24   23.68    1.33
  -7   0 -24   23.94    1.30
   7   0 -24   21.42    1.32
  -7   0 -25    0.20    0.29
  -7   0 -25    0.14    0.22
  -7   0 -26    4.89    0.42
  -7   0 -26    4.69    0.36
  -7   0 -27    0.13    0.22
  -7   0 -27    0.30    0.16
  -7   0 -28    5.59    0.40
  -7   0 -29    0.06    0.15
  -7  -1   0    0.39    0.29
  -7  -1   1   15.65    0.98
  -7   1   1   17.57    1.08
  -7  -1   2  378.25   18.52
  -7  -1  -2  341.27   18.50
   7   1  -2  365.34   18.52
  -7   1   2  363.59   18.60
  -7  -1   3   38.27    2.01
  -7  -1  -3   34.02    1.98
   7   1  -3   36.78    2.02
  -7   1  -3   37.96    2.13
  -7   1   3   38.73    2.09
  -7  -1   4   41.61    2.10
  -7   1   4   41.15    2.18
   7   1  -4   38.05    2.13
  -7   1  -4   45.13    2.25
  -7  -1   5   33.45    1.84
  -7  -1  -5   30.87    1.81
   7   1  -5   35.72    1.91
  -7   1  -5   34.84    1.99
  -7   1   5   36.18    1.93
  -7  -1   6    5.96    0.50
  -7  -1  -6    5.44    0.47
   7   1  -6    7.48    0.57
  -7   1  -6    7.97    0.69
   7  -1   6    6.89    0.59
  -7   1   6    6.53    0.60
  -7  -1   7    0.51    0.28
  -7  -1  -7    0.25    0.22
   7   1  -7    0.60    0.32
  -7   1  -7    0.30    0.43
   7  -1   7    1.15    0.33
   7   1  -8   74.26    4.01
  -7  -1   8   76.24    3.88
  -7  -1  -8   70.23    3.86
  -7   1  -8   77.87    4.08
   7   1  -9    5.28    0.56
  -7  -1   9    5.17    0.41
  -7  -1  -9    4.15    0.40
   7   1 -10   23.29    1.55
  -7  -1  10   23.36    1.37
  -7  -1 -10   24.24    1.38
  -7  -1 -10   26.05    1.34
   7   1 -11   21.93    1.46
  -7  -1 -11   22.44    1.26
  -7  -1 -11   21.89    1.22
  -7   1 -11   22.73    1.51
   7   1 -12   24.78    1.67
  -7   1 -12   26.79    1.73
  -7  -1 -12   26.21    1.43
   7   1 -13   65.02    3.92
   7  -1 -13   72.82    3.69
   7   1 -13   68.50    3.68
  -7   1 -13   71.77    3.98
  -7  -1 -13   69.85    3.67
   7   1 -14   29.43    1.93
  -7  -1 -14   29.91    1.64
   7  -1 -14   30.95    1.65
   7   1 -14   28.50    1.63
  -7   1 -14   29.59    1.95
  -7  -1 -15    1.35    0.30
   7   1 -15    0.54    0.49
   7   1 -15    0.38    0.26
  -7   1 -15    1.42    0.62
   7  -1 -15    0.82    0.29
   7   1 -16    8.02    0.91
   7  -1 -16    7.95    0.61
   7   1 -16    8.90    0.61
  -7   1 -16    9.03    0.97
  -7  -1 -16    9.58    0.65
   7   1 -17   10.21    1.05
   7  -1 -17   12.36    0.75
   7   1 -17   10.20    0.72
  -7   1 -17   12.09    1.09
   7   1 -18    4.67    0.76
   7  -1 -18    4.96    0.45
   7   1 -18    4.98    0.45
  -7   1 -18    5.60    0.83
   7   1 -19  108.32    6.09
  -7   1 -19  110.61    6.04
   7  -1 -19  109.48    5.68
   7   1 -19  107.07    5.68
   7   1 -20   43.57    2.48
   7   1 -20   42.22    2.85
   7  -1 -20   49.63    2.51
   7  -1 -21    3.28    0.41
   7   1 -21    3.42    0.39
   7   1 -21    2.19    0.63
  -7  -1 -21    3.24    0.38
   7  -1 -22    1.29    0.35
   7   1 -22    0.86    0.32
  -7   1 -22    0.91    0.34
  -7   1 -23   10.11    0.72
  -7  -1 -23   12.45    0.76
   7  -1 -23   10.38    0.72
   7   1 -23   10.81    0.72
  -7  -1 -23   10.20    0.66
  -7   1 -24   10.19    0.70
  -7  -1 -24   10.64    0.64
  -7   1 -24    9.72    0.69
  -7   1 -25    0.42    0.28
  -7  -1 -25    0.36    0.29
  -7   1 -25    0.78    0.26
  -7   1 -26    0.10    0.23
  -7  -1 -26    0.05    0.25
  -7   1 -26    0.05    0.20
  -7   1 -27    1.21    0.24
  -7  -1 -27    1.64    0.25
  -7   1 -27    1.62    0.22
  -7   1 -28    0.28    0.17
  -7  -1 -28    0.59    0.18
  -7   1 -28    0.47    0.16
  -7   1 -29    1.01    0.15
  -7  -1 -29    0.92    0.15
  -7  -2   0    0.29    0.29
  -7   2   0   -0.06    0.31
   7  -2   0    0.62    0.34
  -7   2  -1   14.72    1.00
  -7   2   1   14.31    0.95
  -7  -2   1   13.94    0.89
   7  -2  -1   13.49    0.98
  -7   2  -2  580.36   28.01
  -7   2   2  542.56   27.94
  -7  -2   2  548.59   27.89
   7  -2  -2  506.25   27.99
  -7   2  -3   38.82    2.18
  -7  -2   3   38.51    2.05
  -7  -2  -3   33.70    2.03
   7  -2   3   41.66    2.20
  -7   2  -4   12.00    0.86
  -7  -2   4   10.95    0.72
  -7  -2  -4    9.75    0.70
   7  -2   4   10.61    0.85
  -7   2  -5   21.13    1.35
  -7  -2   5   21.48    1.19
  -7  -2  -5   18.13    1.16
   7  -2   5   20.95    1.33
  -7   2  -6    4.36    0.57
   7  -2   6    3.57    0.49
  -7  -2   6    2.89    0.38
  -7  -2  -6    3.26    0.36
  -7   2   6    3.26    0.38
  -7   2  -7   -0.05    0.42
   7  -2   7    0.04    0.33
  -7  -2   7    0.33    0.28
  -7  -2  -7   -0.04    0.26
  -7   2  -8   57.58    3.08
   7  -2   8   54.77    3.04
  -7  -2   8   53.47    2.87
  -7  -2  -8   51.78    2.86
  -7   2  -9   25.32    1.60
   7  -2   9   24.86    1.57
  -7  -2   9   23.54    1.38
  -7  -2  -9   24.70    1.39
  -7  -2 -10    3.15    0.37
  -7   2 -10    2.32    0.52
  -7  -2  10    3.19    0.35
   7  -2  10    2.77    0.47
  -7  -2 -11   16.40    0.99
   7  -2  11   18.97    1.24
  -7  -2  11   16.64    1.04
  -7  -2 -11   18.01    1.06
   7  -2 -11   18.17    1.01
   7   2 -11   18.21    1.01
  -7  -2 -12   21.08    1.22
   7  -2  12   20.51    1.44
   7  -2 -12   22.14    1.24
   7   2 -12   22.16    1.24
  -7  -2 -12   23.15    1.28
  -7   2 -13   -0.24    0.48
  -7  -2 -13    0.65    0.24
   7  -2  13    0.29    0.36
   7  -2 -13    0.19    0.25
   7   2 -13    0.40    0.25
   7  -2 -14    0.40    0.26
   7   2 -14    0.40    0.27
  -7  -2 -14    0.62    0.26
  -7   2 -14    0.54    0.50
   7  -2  14    1.37    0.39
  -7   2 -15    6.37    0.94
   7  -2  15    6.43    0.84
   7  -2 -15    6.47    0.73
   7   2 -15    6.50    0.73
  -7   2 -16  182.75    7.44
   7   2 -16  191.31    7.03
   7  -2 -16  187.09    7.02
   7   2 -17    9.55    0.64
  -7  -2 -17    9.93    0.75
   7   2 -17    7.24    0.88
   7  -2 -17    8.99    0.62
  -7   2 -17    9.21    0.93
  -7  -2 -18   34.65    1.88
   7   2 -18   31.70    2.11
   7   2 -18   34.25    1.80
   7  -2 -18   30.52    1.78
  -7  -2 -18   31.34    1.78
  -7   2 -18   31.13    2.10
   7  -2 -19    0.19    0.29
   7   2 -19    0.08    0.27
  -7  -2 -19    0.37    0.28
  -7  -2 -19   -0.11    0.34
   7   2 -19    0.38    0.46
  -7   2 -19    0.21    0.51
  -7  -2 -20   13.96    0.92
   7  -2 -20   13.81    0.89
   7   2 -20   13.15    1.21
  -7   2 -20   14.78    0.90
  -7  -2 -20   14.79    0.89
   7   2 -20   14.80    0.90
   7  -2 -21    2.77    0.36
   7   2 -21    3.01    0.37
  -7   2 -21    3.19    0.38
  -7  -2 -21    3.76    0.40
  -7  -2 -21    2.76    0.35
  -7   2 -22   12.45    0.78
  -7  -2 -22   13.41    0.80
  -7  -2 -22   11.42    0.76
  -7   2 -23    0.19    0.29
  -7   2 -23    0.16    0.25
  -7  -2 -23   -0.24    0.26
  -7   2 -24    0.68    0.25
  -7  -2 -24    0.39    0.24
  -7   2 -25    0.16    0.20
  -7  -2 -25    0.33    0.21
  -7   2 -26    0.15    0.17
  -7  -2 -26    0.24    0.18
  -7   2 -27   17.02    0.95
  -7  -2 -27   18.77    0.96
  -7   2 -28    0.35    0.13
   7  -3   0    0.02    0.24
  -7   3   0   -0.20    0.37
   7  -3   0    0.66    0.39
  -7  -3   0    0.03    0.33
   7  -3  -1    8.16    0.56
   7  -3   1    7.71    0.55
  -7   3  -1    8.09    0.73
  -7   3   1    7.58    0.68
   7  -3   1    7.47    0.75
   7  -3  -1    9.41    0.78
  -7  -3   1    8.13    0.65
   7  -3  -2   46.08    2.42
   7  -3   2   43.61    2.39
  -7  -3   2   41.87    2.41
  -7   3  -2   49.63    2.63
  -7   3   2   43.38    2.49
   7  -3   2   47.55    2.65
   7  -3  -2   45.69    2.61
  -7  -3   2   46.01    2.47
   7  -3  -3    0.10    0.26
   7  -3   3    0.33    0.22
  -7  -3   3    0.21    0.24
  -7   3  -3    0.25    0.41
  -7   3   3    0.17    0.25
   7  -3  -3    0.18    0.35
  -7  -3  -3    0.22    0.32
  -7  -3   3    0.28    0.35
  -7  -3   4   11.21    0.73
  -7   3  -4   14.08    1.03
   7  -3  -4   10.63    0.87
  -7  -3   4   12.43    0.82
  -7  -3  -4   11.72    0.80
  -7   3  -5   23.67    1.49
   7  -3   5   22.92    1.48
  -7  -3   5   21.69    1.27
  -7  -3  -5   18.81    1.24
  -7   3  -6   11.14    1.03
   7  -3   6   14.11    1.05
  -7  -3   6   12.65    0.83
  -7  -3  -6   12.11    0.82
  -7   3  -7    0.06    0.45
   7  -3   7   -0.23    0.39
  -7  -3   7   -0.02    0.29
  -7  -3  -7    0.21    0.29
  -7  -3  -8    3.60    0.42
  -7   3  -8    3.44    0.61
   7  -3   8    3.66    0.59
  -7  -3   8    4.24    0.43
  -7  -3  -9    3.14    0.39
  -7   3  -9    3.79    0.61
   7  -3   9    3.44    0.58
  -7  -3   9    3.81    0.39
   7  -3 -10    9.41    0.61
  -7   3 -10   10.26    0.95
   7  -3  10   11.03    0.92
  -7  -3  10    9.34    0.66
  -7  -3 -10   11.32    0.70
   7  -3 -11    3.75    0.34
  -7  -3  11    3.07    0.33
  -7  -3 -11    2.92    0.36
  -7   3 -11    3.43    0.58
   7  -3  11    3.10    0.56
   7  -3 -12   10.88    0.67
  -7  -3 -12   12.15    0.82
   7  -3 -12   10.70    0.64
  -7   3 -12   11.07    1.00
  -7  -3 -12   12.46    1.17
   7  -3  12   11.72    0.98
  -7  -3  12   10.15    0.71
  -7  -3 -12   11.14    0.73
   7  -3 -13    0.76    0.18
   7  -3 -13    0.20    0.27
  -7  -3 -13    0.71    0.36
   7  -3  13    1.35    0.41
  -7  -3 -14   23.26    1.28
   7  -3 -14   23.53    1.28
   7  -3 -14   22.84    1.29
  -7  -3 -14   25.42    1.44
  -7   3 -14   23.27    1.61
   7  -3  14   24.43    1.60
  -7  -3 -15    2.11    0.40
   7  -3 -15    1.57    0.25
  -7  -3 -15    1.41    0.41
  -7   3 -15    1.15    0.50
   7  -3  15    1.34    0.45
  -7  -3 -16   44.07    2.14
  -7  -3 -16   39.29    1.98
   7  -3 -16   37.49    1.99
  -7  -3 -16   41.95    2.17
   7  -3 -16   37.15    2.02
  -7   3 -16   33.57    2.33
   7  -3  16   34.70    2.26
  -7  -3 -16   35.40    2.04
   7   3 -16   33.71    2.29
  -7  -3 -17   44.37    0.57
   7  -3 -17   46.09    0.60
  -7  -3 -17    1.62    0.56
  -7   3 -17    1.85    0.65
  -7  -3 -17    0.41    0.46
  -7  -3 -18    5.70    0.99
  -7  -3 -18    4.53    0.92
  -7  -3 -18    5.32    0.94
  -7  -3 -19    1.53    0.30
  -7  -3 -19    1.77    0.25
  -7  -3 -20   17.44    1.10
  -7  -3 -20   16.11    0.99
  -7  -3 -20   19.50    1.05
  -7   3 -20   20.52    1.08
  -7  -3 -21   35.79    1.98
  -7   3 -21   38.19    2.01
  -7  -3 -22   11.14    0.68
  -7   3 -22   11.30    0.71
  -7   3 -23    2.96    0.32
  -7   3 -24    0.44    0.21
  -7   3 -25    0.78    0.19
  -7   3 -26    0.13    0.14
   7  -4   0    0.09    0.28
  -7  -4   0   -0.07    0.29
  -7  -4   0    0.53    0.31
  -7   4   0   -0.46    0.36
   7  -4   0    0.18    0.40
   7  -4   1   19.18    1.10
   7  -4  -1   20.99    1.13
  -7  -4  -1   18.67    1.13
  -7  -4   1   18.92    1.11
  -7   4  -1   16.94    1.29
   7  -4   1   19.74    1.37
   7  -4  -1   18.46    1.34
  -7  -4   1   14.98    1.11
   7  -4  -2   66.78    3.26
   7  -4   2   60.72    3.23
  -7  -4  -2   63.39    3.27
  -7  -4   2   59.96    3.23
  -7   4  -2   67.24    3.49
   7  -4   2   66.30    3.53
   7  -4  -2   61.03    3.47
   7  -4  -3   98.66    4.95
   7  -4   3   99.68    4.92
  -7  -4  -3   98.74    4.98
  -7  -4   3   94.94    4.91
  -7  -4   3  106.68    5.64
  -7  -4  -3  101.93    5.55
  -7   4  -3  109.37    5.23
   7  -4   3  102.94    5.24
   7  -4  -3   98.63    5.15
  -7  -4  -3   75.61    4.91
  -7  -4   3   84.36    4.93
   7  -4  -4   47.71    2.28
   7  -4   4   42.56    2.22
  -7  -4  -4   46.28    2.32
  -7  -4  -4   32.83    2.23
  -7  -4   4   43.40    2.89
  -7  -4  -4   37.85    2.76
  -7   4  -4   49.20    2.59
   7  -4   4   44.81    2.56
  -7  -4   4   36.02    2.25
  -7  -4  -5   38.66    1.94
  -7  -4   5   31.96    1.88
  -7  -4   5   36.24    2.50
  -7  -4  -5   31.78    2.37
  -7   4  -5   42.54    2.26
  -7  -4  -5   29.27    1.86
  -7  -4  -6   45.00    2.32
  -7   4  -6   53.12    2.65
  -7  -4   6   48.13    2.89
  -7  -4  -6   44.26    2.82
  -7  -4   6   38.70    2.26
  -7  -4  -6   36.08    2.24
  -7  -4  -7   11.82    0.86
  -7   4  -7   13.02    1.10
  -7  -4   7   11.39    1.25
   7  -4   7   13.41    1.09
  -7  -4  -7   11.49    1.22
  -7  -4  -8    0.98    0.36
  -7   4  -8    1.00    0.51
   7  -4   8    0.54    0.46
  -7  -4   8    1.03    0.57
  -7  -4  -8    0.41    0.53
  -7  -4  -9    1.34    0.38
  -7  -4  -9    1.63    0.64
  -7   4  -9    1.61    0.53
   7  -4   9    1.41    0.48
  -7  -4   9    0.69    0.58
  -7  -4 -10    0.04    0.30
  -7  -4 -10    1.14    0.37
  -7   4 -10    0.47    0.48
   7  -4  10    0.33    0.43
  -7  -4  10    0.76    0.53
  -7  -4 -10    1.19    0.60
  -7  -4 -11    0.32    0.39
  -7  -4 -11   -0.10    0.49
  -7  -4 -11   -0.58    0.28
  -7   4 -11   -0.13    0.46
   7  -4  11    0.07    0.41
  -7  -4 -12    2.23    0.45
  -7  -4 -12    2.18    0.30
   7  -4 -12    2.19    0.31
  -7   4 -12    2.68    0.60
   7  -4  12    3.23    0.58
  -7  -4 -13    0.87    0.37
  -7  -4 -13   -0.45    0.27
   7  -4 -13    0.01    0.27
  -7  -4 -13    0.17    0.34
  -7   4 -13   -0.06    0.46
   7  -4  13    0.31    0.40
  -7   4 -14    0.29    0.21
  -7  -4 -14    0.57    0.36
  -7  -4 -14    0.66    0.25
   7  -4 -14   -0.19    0.26
  -7  -4 -14    0.33    0.34
  -7  -4 -14    0.18    0.24
  -7  -4 -15    5.79    0.55
   7  -4 -15    6.37    0.44
  -7  -4 -15    5.40    0.54
  -7  -4 -15    5.47    0.44
  -7   4 -15    5.45    0.44
  -7  -4 -16    1.07    0.40
  -7   4 -16    0.43    0.32
  -7  -4 -16    0.57    0.33
  -7  -4 -16    0.46    0.40
  -7  -4 -17   45.95    0.79
   7  -4 -17   41.77    0.80
  -7  -4 -18    3.13    0.84
  -7  -4 -18    3.08    0.80
  -7  -4 -19   12.32    0.71
  -7   4 -19   11.29    0.70
  -7  -4 -20   13.97    0.75
  -7   4 -20   11.57    0.73
  -7  -4 -21   23.48    1.31
  -7   4 -21   25.10    1.31
  -7  -4 -22    4.11    0.29
  -7   4 -22    3.96    0.29
  -7   4 -23    0.55    0.13
  -7  -5   0    0.32    0.34
  -7  -5   0    0.23    0.60
   7  -5   0    0.42    0.39
  -7  -5  -1    4.70    0.52
  -7  -5   1    4.85    0.51
  -7  -5   1    4.21    0.88
   7  -5   1    4.71    0.64
   7  -5  -1    4.29    0.59
  -7  -5  -2    1.63    0.38
  -7  -5   2    2.28    0.40
  -7  -5   2    0.47    0.60
  -7  -5  -2    0.55    0.58
  -7  -5  -2    2.27    0.38
   7  -5   2    1.90    0.48
  -7  -5  -3    1.79    0.40
  -7  -5   3    2.38    0.39
  -7  -5   3    1.61    0.69
  -7  -5  -3    1.39    0.61
  -7  -5  -3    1.91    0.39
   7  -5   3    2.06    0.51
  -7  -5  -4    9.89    0.78
  -7  -5   4   11.40    0.75
  -7  -5  -4   10.67    0.77
  -7  -5   4    9.46    1.17
  -7  -5  -4    8.59    1.08
   7  -5   4   10.57    0.95
  -7  -5  -5    1.81    0.39
  -7  -5   5    1.47    0.32
  -7  -5  -5    2.66    0.41
   7  -5   5    1.31    0.48
  -7  -5  -6    7.37    0.64
  -7  -5   6    8.26    0.60
  -7  -5  -6    9.24    0.67
  -7  -5  -7   -0.08    0.34
  -7  -5  -8    4.20    0.47
  -7  -5  -9   27.73    1.70
  -7  -5  -9   29.82    1.59
  -7  -5  -9   31.32    1.71
  -7  -5 -10   17.14    1.06
  -7  -5 -10   16.83    0.95
   7  -5 -10   16.98    0.96
  -7  -5 -10   17.64    1.07
  -7  -5 -11    0.90    0.32
  -7  -5 -11   -0.32    0.25
   7  -5 -11   -0.48    0.26
  -7  -5 -11    0.45    0.29
  -7  -5 -12   12.30    0.82
   7  -5 -12   11.83    0.72
  -7  -5 -12   13.10    0.74
  -7  -5 -13    1.02    0.29
   7  -5 -13    1.06    0.23
  -7  -5 -13    1.09    0.23
  -7  -5 -14   27.54    1.49
   7  -5 -14   24.60    1.38
  -7  -5 -14   28.37    1.42
  -7  -5 -15   24.08    1.61
  -7  -5 -15   25.34    1.57
  -7  -5 -16    8.09    0.50
  -7  -5 -17    0.55    0.18
  -7  -5 -18    1.44    0.18
  -7  -5 -19   11.94    0.65
  -7  -6   0    0.27    0.26
  -7  -6  -1    0.20    0.27
  -7  -6   1    0.20    0.26
  -7  -6  -2   27.05    1.55
  -7  -6   2   27.92    1.53
  -7  -6  -3    0.04    0.24
  -7  -6   3   -0.23    0.21
  -7  -6  -4    1.28    0.28
  -7  -6  -5    1.59    0.28
  -7  -6  -6    9.12    0.57
   7  -6  -6    7.42    0.47
  -7  -6  -7    2.78    0.31
  -7  -6  -8    0.01    0.17
  -7  -6  -9   22.66    1.22
  -7  -6 -10    0.30    0.19
  -7  -6 -10    0.70    0.16
  -7  -6 -11    0.34    0.14
  -7  -6 -12    5.59    0.34
  -7  -6 -13   13.07    0.71
  -8   0   0   -0.14    0.48
  -8   0   1   -0.93    0.48
  -8   0  -1    0.40    0.53
  -8   0   2   24.09    1.63
  -8   0  -2   28.10    1.73
  -8   0  -3    0.22    0.53
  -8   0  -4   15.75    1.26
  -8   0  -5    0.24    0.58
  -8   0   6   22.31    1.20
  -8   0  -6   25.73    1.58
   8   0  -7    0.28    0.38
  -8   0   7    0.10    0.26
  -8   0  -7    0.28    0.26
  -8   0   8  149.57    7.46
  -8   0  -8  134.54    7.43
   8   0  -8  161.43    7.71
  -8   0   9    0.04    0.27
  -8   0  -9    0.11    0.24
  -8   0  -9   -0.20    0.67
   8   0  -9   -0.27    0.45
  -8   0 -10   20.23    1.38
  -8   0  10   17.24    0.96
  -8   0 -10   13.99    0.92
   8   0 -10   17.65    1.23
  -8   0 -10   15.15    0.90
  -8   0 -11   -0.16    0.21
  -8   0  11   -0.15    0.29
  -8   0 -11   -0.24    0.27
  -8   0 -11   -0.86    0.62
   8   0 -11    0.38    0.48
  -8   0 -12   42.32    2.60
   8   0 -12   39.28    2.51
  -8   0 -12   40.78    2.18
   8   0 -13   -0.21    0.54
  -8   0 -13   -0.05    0.24
  -8   0 -13   -0.22    0.66
   8   0 -14    6.62    0.82
   8   0 -14    5.76    0.50
  -8   0 -14    6.91    0.49
  -8   0 -14    4.61    0.84
  -8   0 -15   -0.05    0.26
   8   0 -15    0.40    0.49
  -8   0 -15    0.15    0.64
   8   0 -15   -0.06    0.29
  -8   0 -16    8.58    1.01
  -8   0 -16   10.16    0.68
   8   0 -16    9.94    0.69
   8   0 -17   -0.32    0.30
   8   0 -17   -0.09    0.55
   8   0 -18  250.24   12.64
   8   0 -18  232.08   12.14
   8   0 -19   -0.04    0.29
   8   0 -19   -0.09    0.56
   8   0 -20    0.70    0.31
   8   0 -20    0.29    0.54
   8   0 -21   -0.28    0.30
   8   0 -22    0.11    0.30
   8   0 -23   -0.04    0.29
  -8   0 -23    0.21    0.32
  -8   0 -24   51.03    2.66
   8   0 -24   47.91    2.64
  -8   0 -25    0.18    0.26
  -8   0 -25   -0.02    0.19
  -8   0 -26   23.92    1.34
  -8   0 -26   24.17    1.30
  -8   0 -27   -0.07    0.20
  -8   0 -27    0.04    0.13
  -8   0 -28    0.16    0.17
  -8   0 -29    0.05    0.11
  -8  -1   0  931.27   47.50
  -8   1   0  923.59   47.63
  -8  -1   1   89.85    4.73
  -8   1  -1   87.26    4.85
  -8   1   1   92.30    4.85
  -8  -1   2  150.43    7.38
  -8  -1  -2  128.82    7.34
  -8   1   2  149.35    7.50
  -8   1  -2  149.15    7.52
  -8  -1   3   21.64    1.22
  -8  -1  -3   19.40    1.18
  -8   1  -3   20.52    1.38
  -8   1   3   20.29    1.31
  -8  -1   4   40.57    2.11
  -8  -1  -4   36.13    2.07
   8   1  -4   36.40    2.12
  -8   1  -4   43.05    2.31
  -8   1   4   37.88    2.21
  -8  -1   5    6.81    0.53
  -8  -1  -5    4.88    0.47
   8   1  -5    6.79    0.54
  -8   1  -5    6.16    0.71
  -8   1   5    5.85    0.62
   8   1  -6   56.18    3.06
  -8  -1   6   56.54    2.99
  -8  -1  -6   49.29    2.95
  -8   1   6   65.03    3.13
  -8   1  -6   62.71    3.23
   8   1  -7   45.54    2.49
  -8  -1   7   46.63    2.39
  -8   1  -7   50.37    2.65
  -8  -1  -8   40.99    2.14
   8   1  -8   41.48    2.34
  -8  -1   8   42.31    2.21
  -8  -1  -8   37.68    2.18
   8   1  -9   12.34    0.90
  -8  -1  -9   12.11    0.69
  -8  -1   9   11.36    0.74
  -8  -1  -9   10.25    0.72
  -8  -1  10    2.49    0.33
  -8  -1 -10    2.23    0.32
   8   1 -10    1.53    0.42
  -8  -1 -10    2.24    0.28
   8   1 -11   11.26    0.92
  -8  -1  11   10.99    0.72
  -8  -1 -11   10.92    0.72
  -8   1 -11   11.24    1.07
  -8  -1 -11   10.99    0.68
   8   1 -12    0.28    0.39
  -8  -1 -12    0.77    0.27
  -8   1 -12    0.40    0.58
  -8   1 -12    0.29    0.24
   8   1 -13    6.05    0.72
  -8  -1 -13    7.44    0.52
   8  -1 -13    7.68    0.55
   8   1 -13    6.77    0.53
  -8   1 -13    8.22    0.94
  -8  -1 -14   22.83    1.28
   8   1 -14   22.21    1.57
   8  -1 -14   22.96    1.29
   8   1 -14   20.86    1.27
  -8   1 -14   24.41    1.69
   8   1 -15    5.37    0.74
  -8   1 -15    6.18    0.92
  -8  -1 -15    7.49    0.53
   8  -1 -15    6.31    0.53
   8   1 -15    5.87    0.50
   8  -1 -16   -0.02    0.29
   8   1 -16   -0.27    0.28
   8   1 -16   -0.07    0.45
  -8   1 -16    0.31    0.59
  -8  -1 -16   -0.23    0.30
   8  -1 -17    0.34    0.29
   8   1 -17    0.28    0.27
   8   1 -17    0.61    0.50
  -8  -1 -17    0.46    0.31
  -8   1 -17    1.04    0.62
   8  -1 -18    1.80    0.33
   8   1 -18    2.71    0.34
  -8   1 -18    1.13    0.59
   8   1 -18    2.65    0.62
  -8  -1 -18    1.37    0.35
   8  -1 -19   87.22    4.44
   8   1 -19   79.95    4.81
  -8   1 -19   79.70    4.81
  -8  -1 -19   84.86    4.43
   8   1 -19   82.95    4.43
  -8  -1 -20   17.59    1.14
   8   1 -20   18.43    1.50
   8  -1 -20   19.49    1.14
   8   1 -20   19.91    1.14
   8  -1 -21    0.78    0.33
   8   1 -21    0.55    0.31
   8  -1 -22    0.02    0.31
   8   1 -22    0.28    0.29
  -8  -1 -23    2.17    0.26
   8  -1 -23    1.95    0.34
   8   1 -23    1.94    0.32
  -8   1 -23    1.94    0.33
  -8  -1 -23    2.48    0.35
  -8   1 -24    9.79    0.64
  -8  -1 -24   10.03    0.65
  -8  -1 -24    8.83    0.56
  -8   1 -25    0.28    0.24
  -8  -1 -25    0.06    0.26
  -8   1 -25    0.01    0.22
  -8   1 -26    0.54    0.23
  -8  -1 -26    0.33    0.23
  -8   1 -26    0.45    0.19
  -8   1 -27   -0.12    0.17
  -8  -1 -27    0.10    0.19
  -8   1 -27    0.28    0.16
  -8   1 -28    0.11    0.13
  -8  -1 -28    0.21    0.14
  -8   1 -28   -0.08    0.11
  -8  -2   0  551.49   28.78
  -8   2   0  578.36   28.88
  -8   2  -1   40.85    2.25
  -8  -2   1   36.88    2.11
  -8   2  -2   66.94    3.60
  -8  -2   2   63.32    3.45
  -8   2  -3   67.73    3.54
  -8  -2   3   64.81    3.37
  -8  -2  -3   58.51    3.34
   8  -2   3   64.58    3.52
  -8  -2   4    5.16    0.50
  -8  -2  -4    4.53    0.46
  -8   2  -4    6.04    0.68
   8  -2   4    6.26    0.63
  -8   2   4    5.83    0.55
  -8   2  -5    0.20    0.45
  -8  -2   5    0.16    0.31
  -8  -2  -5    0.02    0.27
   8  -2   5    0.75    0.38
  -8   2   5   -0.03    0.30
  -8   2  -6   14.76    1.09
  -8  -2   6   13.46    0.85
  -8  -2  -6   12.34    0.83
   8  -2   6   13.79    1.02
  -8   2  -7    2.71    0.57
   8  -2   7    2.77    0.49
  -8  -2   7    2.23    0.36
  -8  -2  -7    2.38    0.32
  -8   2  -8    3.91    0.63
   8  -2   8    3.21    0.49
  -8  -2   8    3.34    0.39
  -8  -2  -8    2.58    0.35
  -8   2  -9    5.13    0.69
  -8  -2  -9    4.92    0.44
   8  -2   9    4.22    0.56
  -8  -2   9    4.21    0.43
  -8   2 -10   -0.12    0.49
   8  -2  10    0.10    0.42
  -8  -2  10   -0.06    0.27
  -8  -2 -10    0.30    0.29
  -8  -2 -10    0.12    0.24
  -8  -2 -11   23.39    1.34
  -8   2 -11   22.61    1.65
   8  -2  11   25.36    1.60
  -8  -2  11   23.88    1.40
  -8  -2 -11   23.59    1.40
   8  -2 -11   25.70    1.37
   8   2 -11   25.34    1.36
   8   2 -12    4.49    0.60
   8  -2 -12    4.85    0.39
   8   2 -12    4.95    0.41
  -8  -2 -12    3.75    0.38
  -8  -2 -12    4.01    0.42
   8   2 -13    3.76    0.59
   8  -2 -13    4.67    0.40
   8   2 -13    3.65    0.39
  -8  -2 -13    3.84    0.36
   8   2 -14   26.67    1.99
   8  -2 -14   32.85    1.76
   8   2 -14   33.55    1.77
  -8   2 -14   31.68    2.10
  -8  -2 -14   31.56    1.74
   8  -2 -15   -0.11    0.26
   8   2 -15    0.05    0.25
  -8   2 -15    0.28    0.48
   8   2 -15    0.46    0.40
   8  -2 -16    3.43    0.37
   8   2 -16    3.17    0.60
   8   2 -16    3.63    0.38
  -8  -2 -16    4.48    0.41
  -8   2 -16    2.86    0.66
  -8  -2 -17   35.86    2.00
   8   2 -17   31.60    2.19
  -8   2 -17   31.18    2.22
   8  -2 -17   35.04    1.89
   8   2 -17   34.58    1.89
  -8   2 -18    6.80    0.88
  -8  -2 -18    6.38    0.61
   8   2 -18    5.22    0.75
   8  -2 -18    7.08    0.53
   8   2 -18    7.30    0.54
   8  -2 -19    0.25    0.28
   8   2 -19    0.14    0.28
  -8  -2 -19    0.34    0.35
   8  -2 -20    0.98    0.29
   8   2 -20    1.32    0.32
  -8  -2 -20    0.93    0.33
  -8   2 -21   20.96    1.16
  -8  -2 -21   22.00    1.18
  -8  -2 -21   17.63    1.13
   8  -2 -21   20.44    1.15
   8   2 -21   18.93    1.15
   8  -2 -22    0.42    0.24
  -8   2 -22    0.75    0.27
  -8  -2 -22    0.70    0.27
  -8  -2 -22    0.25    0.25
  -8   2 -23    0.52    0.28
  -8   2 -23    0.75    0.25
  -8  -2 -23    0.86    0.26
  -8   2 -24    0.73    0.22
  -8  -2 -24    0.49    0.23
  -8   2 -25    1.29    0.20
  -8  -2 -25    1.65    0.22
  -8   2 -26    0.05    0.13
  -8  -2 -26    0.24    0.15
  -8   3   0    4.45    0.54
   8  -3   0    2.75    0.54
  -8  -3   0    3.82    0.47
  -8   3  -1   10.89    0.91
  -8   3   1   10.41    0.84
   8  -3   1   11.94    0.95
   8  -3  -1   10.48    0.91
  -8  -3   1   10.86    0.78
  -8   3  -2   16.07    1.11
  -8   3   2   12.40    0.93
   8  -3   2   16.20    1.14
  -8  -3   2   13.31    0.93
  -8  -3   3    0.53    0.25
  -8  -3   3    0.82    0.36
  -8  -3  -3    0.45    0.33
  -8   3  -3    0.61    0.51
  -8   3  -4    0.17    0.49
  -8  -3   4    0.24    0.35
  -8  -3  -4    0.15    0.31
   8  -3   5   28.25    1.77
  -8  -3   5   27.32    1.56
  -8  -3  -5   23.76    1.52
  -8   3  -6   -0.56    0.50
   8  -3   6   -0.36    0.44
  -8  -3   6    0.80    0.33
  -8  -3  -6    0.55    0.30
  -8   3  -7   -0.06    0.53
   8  -3   7    0.06    0.41
  -8  -3   7   -0.05    0.31
  -8  -3  -7   -0.12    0.30
  -8  -3  -8    1.89    0.34
  -8   3  -8    0.96    0.54
   8  -3   8    2.11    0.50
  -8  -3   8    1.81    0.32
  -8  -3   9    0.30    0.28
  -8  -3  -9    0.26    0.28
  -8   3  -9   -0.32    0.50
   8  -3   9    0.24    0.40
  -8   3 -10   69.44    3.54
   8  -3  10   63.69    3.45
   8  -3 -10   58.75    3.10
  -8  -3  10   57.88    3.18
  -8  -3 -10   57.86    3.19
   8  -3 -11   -0.06    0.16
  -8  -3  11   -0.02    0.25
  -8  -3 -11    0.28    0.28
  -8   3 -11    0.40    0.48
   8  -3  11    0.36    0.38
  -8  -3 -12    6.67    0.59
  -8  -3 -12    7.55    0.92
  -8  -3 -12    6.80    0.47
  -8   3 -12    6.40    0.79
   8  -3  12    6.87    0.71
   8  -3 -12    5.92    0.41
  -8  -3  12    5.73    0.48
  -8  -3 -12    5.31    0.48
  -8  -3 -13    4.10    0.48
   8  -3  13    4.59    0.59
  -8  -3 -13    3.99    0.36
   8  -3 -13    3.50    0.30
  -8  -3 -14   47.28    2.58
   8  -3  14   45.63    2.73
   8  -3 -14   45.46    2.44
  -8  -3 -14   47.07    2.47
  -8  -3 -15    1.06    0.35
   8  -3 -15    0.48    0.19
  -8  -3 -15    0.68    0.36
  -8   3 -15    0.19    0.46
  -8  -3 -16   18.98    1.04
  -8  -3 -16   17.74    1.08
  -8   3 -16   15.17    1.27
   8  -3 -16   15.01    0.92
  -8  -3 -17    0.89    0.36
  -8  -3 -17    0.67    0.23
  -8  -3 -18   20.93    1.26
  -8  -3 -18   20.60    1.15
  -8  -3 -19    8.69    0.63
  -8  -3 -19    8.95    0.56
  -8  -3 -20   20.49    1.14
  -8  -3 -20   17.56    1.03
  -8  -3 -20   20.03    1.08
  -8  -3 -21   90.86    5.00
  -8   3 -21  104.43    5.04
  -8  -3 -22    0.03    0.20
  -8   3 -22    0.05    0.23
  -8   3 -23    3.55    0.32
  -8   3 -24    0.63    0.19
  -8   3 -25    0.22    0.15
  -8  -4   0   79.95    4.02
   8  -4   0   84.32    4.30
  -8  -4   1    1.56    0.38
  -8  -4  -1    2.04    0.38
  -8  -4   1    2.22    0.35
  -8   4  -1    2.95    0.53
   8  -4   1    3.01    0.55
   8  -4  -1    2.32    0.51
  -8  -4  -2    8.75    0.69
  -8  -4   2    9.57    0.65
  -8   4  -2   10.42    0.90
   8  -4   2    9.59    0.91
  -8  -4   2    8.36    0.68
  -8  -4   3    0.10    0.32
  -8  -4  -3    0.02    0.28
  -8  -4  -3   -0.50    0.34
  -8  -4   3    0.04    0.24
  -8   4  -3    0.12    0.44
   8  -4   3    0.07    0.42
  -8  -4  -4   51.82    2.56
  -8   4  -4   60.18    2.88
   8  -4   4   54.39    2.85
  -8  -4  -4   38.79    2.47
  -8  -4   4   43.70    2.50
  -8  -4  -5   28.58    1.51
  -8  -4   5   26.95    2.05
  -8  -4  -5   27.11    1.98
  -8   4  -5   31.11    1.81
  -8  -4   5   23.39    1.44
  -8  -4  -5   21.92    1.41
  -8  -4  -6    0.09    0.35
  -8  -4   6    0.19    0.29
  -8  -4  -6    0.09    0.27
  -8  -4   6    0.91    0.66
  -8  -4  -6   -0.10    0.59
  -8   4  -6    0.55    0.51
  -8  -4  -7    6.80    0.59
  -8   4  -7    7.34    0.84
  -8  -4   7    6.32    0.94
  -8  -4  -7    7.57    0.99
   8  -4   7    7.40    0.79
  -8  -4   7    6.00    0.52
  -8  -4  -7    5.14    0.50
  -8  -4  -8   44.04    2.44
  -8  -4   8   38.11    2.83
  -8  -4  -8   38.77    2.81
   8  -4   8   44.42    2.69
  -8  -4  -9    2.48    0.42
  -8   4  -9    2.60    0.62
   8  -4   9    2.38    0.57
  -8  -4   9    2.57    0.65
  -8  -4  -9    2.93    0.68
  -8  -4 -10    1.29    0.35
  -8   4 -10    0.77    0.52
   8  -4  10    0.78    0.46
  -8  -4  10    0.28    0.49
  -8  -4 -10    0.95    0.54
  -8  -4 -11    4.80    0.51
  -8   4 -11    5.01    0.73
   8  -4  11    5.16    0.69
  -8  -4 -12    0.17    0.34
  -8   4 -12    0.07    0.45
   8  -4  12   -0.19    0.41
  -8  -4 -12    0.26    0.24
  -8  -4 -13    1.84    0.39
  -8  -4 -14    7.16    0.59
  -8  -4 -14    5.83    0.54
  -8   4 -15    1.89    0.25
  -8  -4 -15    1.66    0.36
  -8  -4 -16    6.39    0.51
  -8  -4 -16    5.78    0.51
  -8  -4 -16    5.88    0.44
  -8   4 -16    5.77    0.42
  -8  -4 -17    0.24    0.29
  -8  -4 -17    0.25    0.23
  -8   4 -17    0.28    0.19
  -8  -4 -18   20.09    1.24
  -8  -4 -18   22.28    1.18
  -8   4 -18   21.16    1.17
  -8  -4 -19    8.09    0.51
  -8   4 -19    7.51    0.48
  -8  -4 -20    3.18    0.28
  -8   4 -20    3.35    0.27
  -8  -4 -21   40.40    2.05
  -8   4 -21   37.96    2.04
  -8  -5   0    0.42    0.35
  -8  -5  -1    9.66    0.73
  -8  -5   1    9.39    0.71
  -8  -5  -2    2.09    0.41
  -8  -5   2    2.29    0.41
  -8  -5  -2    2.99    0.39
  -8  -5  -3    8.65    0.72
  -8  -5   3   10.38    0.72
  -8  -5  -3   10.97    0.74
  -8  -5   4    4.86    0.46
  -8  -5  -4    3.87    0.48
  -8  -5  -4    5.14    0.48
  -8  -5  -5    4.73    0.49
  -8  -5   5    4.81    0.45
  -8  -5  -5    5.27    0.50
  -8  -5  -6   25.10    1.55
  -8  -5   6   26.20    1.52
  -8  -5  -7    1.41    0.37
  -8  -5  -8    2.46    0.36
  -8  -5  -9    1.01    0.32
  -8  -5  -9    1.15    0.31
  -8  -5 -10   27.95    1.61
  -8  -5 -10   28.75    1.61
  -8  -5 -11   16.23    1.03
  -8  -5 -11   17.87    1.04
  -8  -5 -12    7.03    0.54
  -8  -5 -13    2.19    0.32
  -8  -5 -14   19.64    1.18
  -8  -5 -14   21.20    1.13
  -8  -5 -15    1.52    0.26
  -8  -5 -16    2.43    0.24
  -8  -5 -17    2.45    0.23
  -8  -5 -18   11.50    0.64
  -8  -6   0    0.15    0.23
  -8  -6  -1   47.81    2.47
  -8  -6   1   44.30    2.45
  -8  -6  -2    1.07    0.25
  -8  -6   2    0.75    0.24
  -8  -6  -3   -0.05    0.22
  -8  -6   3    0.08    0.19
  -8  -6  -4    1.59    0.27
  -8  -6  -5    1.12    0.25
  -8  -6  -6    0.48    0.20
  -8  -6  -7    0.93    0.22
  -8  -6  -9    0.83    0.18
  -8  -6 -11    0.21    0.12
  -8  -6 -12   34.76    1.81
  -9   0   0   -0.06    0.57
  -9   0  -1    0.49    0.58
  -9   0  -2    1.14    0.58
  -9   0  -3    0.33    0.62
  -9   0   4   62.63    3.22
  -9   0  -4   69.08    3.59
  -9   0  -5    0.07    0.65
  -9   0   5    0.49    0.35
  -9   0  -5    0.97    0.31
  -9   0   6   45.45    2.34
  -9   0  -6   50.60    2.78
  -9   0  -7   -0.08    0.66
  -9   0   7   -0.09    0.34
  -9   0  -7    0.47    0.29
  -9   0   8    0.61    0.33
  -9   0  -8    0.49    0.28
  -9   0  -8    0.08    0.21
  -9   0   9    0.04    0.33
  -9   0  -9    0.23    0.28
  -9   0  -9    0.22    0.22
  -9   0  10   15.68    0.95
  -9   0 -10   14.50    0.91
  -9   0 -10   14.00    0.86
  -9   0 -11    0.03    0.24
  -9   0  11   -0.32    0.33
  -9   0 -11    0.06    0.28
  -9   0 -11    0.09    0.72
   9   0 -12   22.73    1.54
  -9   0 -12   20.09    1.19
  -9   0 -12   19.78    1.16
  -9   0 -12   21.70    1.68
  -9   0 -13   -0.18    0.72
  -9   0 -13    0.03    0.24
   9   0 -13   -0.30    0.53
  -9   0 -14    6.36    0.99
   9   0 -14    6.13    0.86
   9   0 -14    7.39    0.55
  -9   0 -14    6.73    0.52
   9   0 -15   -0.25    0.52
  -9   0 -15    0.13    0.28
   9   0 -15    0.19    0.28
  -9   0 -16    3.20    0.38
   9   0 -16    3.65    0.40
   9   0 -17   -0.13    0.29
   9   0 -18  273.75   14.10
   9   0 -19    0.35    0.28
   9   0 -20   68.82    3.65
   9   0 -21    0.12    0.29
   9   0 -22   19.50    1.16
   9   0 -23   -0.09    0.27
  -9   0 -23    0.02    0.30
  -9   0 -24   18.80    1.03
   9   0 -24   15.98    1.01
  -9   0 -25   -0.11    0.24
  -9   0 -25    0.02    0.18
  -9   0 -26    0.09    0.21
  -9   0 -26    0.10    0.14
  -9   0 -27    0.22    0.17
  -9   0 -28    0.94    0.14
  -9  -1   0   -0.20    0.36
  -9   1   0    0.50    0.50
  -9  -1   1  206.21   10.27
  -9   1   1  184.93   10.40
  -9   1  -1  196.23   10.44
  -9  -1   2   21.45    1.23
  -9   1  -2   20.58    1.40
  -9  -1   3    7.99    0.64
  -9  -1  -3    7.50    0.61
  -9   1  -3    8.54    0.85
  -9   1   3    6.29    0.75
  -9  -1   4  149.02    7.28
  -9  -1  -4  130.26    7.24
  -9   1  -4  141.76    7.49
  -9   1   4  140.31    7.41
  -9  -1   5    4.20    0.48
  -9  -1  -5    3.77    0.43
  -9   1  -5    4.91    0.70
  -9   1   5    3.36    0.58
   9   1  -6   48.89    2.78
  -9  -1   6   54.46    2.73
  -9  -1  -6   45.01    2.68
  -9   1  -6   57.13    3.02
  -9  -1  -6   49.89    2.62
   9   1  -7   17.71    1.25
  -9  -1   7   21.30    1.19
  -9  -1  -7   18.18    1.14
  -9   1  -7   20.65    1.46
  -9  -1  -7   19.70    1.08
  -9  -1   8    1.89    0.36
  -9  -1  -8    1.12    0.31
   9   1  -8    1.18    0.36
  -9   1  -8    1.99    0.64
  -9  -1  -8    1.58    0.24
   9   1  -9   43.16    2.44
  -9  -1   9   42.48    2.29
  -9  -1  -9   38.45    2.25
  -9  -1  -9   42.74    2.22
  -9  -1  10    2.94    0.38
   9   1 -10    2.97    0.48
  -9  -1 -10    2.34    0.34
  -9  -1 -10    2.86    0.31
  -9   1 -11   19.55    1.19
   9   1 -11   19.77    1.40
  -9   1 -11   21.21    1.60
  -9  -1  11   21.09    1.22
  -9  -1 -11   19.02    1.20
  -9  -1 -11   22.47    1.18
  -9   1 -12   11.79    0.81
   9   1 -12   12.40    1.03
  -9  -1 -12   14.51    0.81
  -9  -1 -12   12.26    0.82
  -9   1 -12   13.36    1.20
   9   1 -13    0.19    0.41
  -9   1 -13    0.81    0.69
   9  -1 -13   -0.04    0.30
   9   1 -13   -0.09    0.28
  -9  -1 -13    0.29    0.29
   9   1 -14   92.24    5.66
   9  -1 -14  105.81    5.42
   9   1 -14   99.74    5.40
  -9   1 -14  101.38    5.82
  -9  -1 -14  108.72    5.40
  -9  -1 -15   18.60    1.04
   9   1 -15   14.89    1.28
  -9   1 -15   17.68    1.45
   9  -1 -15   16.48    1.03
   9   1 -15   16.23    1.02
   9   1 -16    7.09    0.83
   9  -1 -16    6.76    0.54
   9   1 -16    6.57    0.54
  -9  -1 -16    6.62    0.54
  -9   1 -16    6.63    0.95
  -9   1 -17    7.77    0.98
   9   1 -17    6.66    0.84
   9  -1 -17    7.51    0.60
   9   1 -17    7.97    0.59
  -9  -1 -17    8.13    0.59
   9   1 -18   16.86    1.34
   9  -1 -18   15.93    1.00
   9   1 -18   16.25    1.00
  -9  -1 -18   17.47    1.00
  -9   1 -18   14.05    1.37
   9  -1 -19    5.00    0.47
  -9   1 -19    5.51    0.85
   9   1 -19    4.87    0.47
   9   1 -19    5.82    0.77
  -9  -1 -19    5.62    0.47
  -9  -1 -20    9.89    0.67
   9  -1 -20    9.54    0.66
   9   1 -20    8.35    0.64
   9  -1 -21    0.50    0.30
   9   1 -21    0.30    0.31
   9   1 -22   10.09    0.67
   9  -1 -22    9.64    0.68
  -9   1 -23    8.69    0.59
  -9  -1 -23    9.40    0.60
   9  -1 -23    8.46    0.58
   9   1 -23    7.76    0.57
  -9  -1 -23    7.28    0.51
  -9   1 -24    5.66    0.46
  -9  -1 -24    6.49    0.48
  -9   1 -25   10.99    0.68
  -9  -1 -25   11.77    0.69
  -9   1 -25   10.70    0.66
  -9   1 -26    1.63    0.22
  -9  -1 -26    1.88    0.23
  -9   1 -26    1.36    0.20
  -9   1 -27   -0.10    0.14
  -9  -1 -27   -0.10    0.14
  -9   1 -27    0.15    0.12
  -9  -2   0   -0.03    0.33
  -9  -2   1  197.58   10.57
  -9   2   1  215.90   10.73
  -9  -2   2    5.61    0.55
  -9   2   2    5.87    0.64
  -9  -2   3  137.83    6.59
  -9  -2  -3  117.21    6.54
  -9   2   3  122.89    6.67
  -9  -2   4    7.16    0.60
  -9   2   4    7.74    0.67
  -9  -2   5    3.93    0.46
  -9  -2  -5    2.87    0.38
  -9  -2   6    3.57    0.43
  -9  -2  -6    2.98    0.40
  -9  -2   7    2.51    0.39
  -9  -2  -7    2.26    0.34
  -9  -2  -8    3.93    0.40
  -9  -2   8    3.80    0.43
  -9  -2   9    1.03    0.31
  -9  -2  -9    0.91    0.31
  -9  -2  -9    0.88    0.22
  -9  -2 -10    2.20    0.29
  -9  -2  10    2.20    0.35
  -9  -2 -10    1.42    0.33
  -9  -2  11    3.22    0.40
  -9  -2 -11    2.69    0.38
  -9  -2 -11    3.58    0.34
   9   2 -11    3.47    0.36
  -9  -2  12   70.41    3.84
  -9  -2 -12   70.53    3.84
   9  -2 -12   78.47    3.82
   9   2 -12   73.03    3.81
  -9   2 -12   71.61    4.16
  -9  -2 -12   69.59    3.78
   9   2 -13    3.17    0.54
  -9   2 -13    3.23    0.71
  -9  -2 -13    3.17    0.35
   9  -2 -13    3.43    0.38
   9   2 -13    3.56    0.38
   9   2 -14    1.34    0.29
   9   2 -14    1.16    0.43
  -9   2 -14    1.80    0.61
   9  -2 -14    1.57    0.31
  -9  -2 -15   59.88    3.13
   9   2 -15   51.90    3.39
   9  -2 -15   58.96    3.14
   9   2 -15   61.00    3.14
  -9   2 -15   57.22    3.51
   9  -2 -16    1.01    0.29
   9   2 -16    1.08    0.28
  -9  -2 -16    0.48    0.29
  -9   2 -16    0.85    0.60
   9   2 -16    0.53    0.40
  -9  -2 -17   12.18    0.85
   9   2 -17   11.91    1.04
  -9   2 -17   10.75    1.10
   9  -2 -17   11.16    0.74
   9   2 -17   10.56    0.73
  -9  -2 -17   12.97    0.76
   9  -2 -18    2.00    0.34
   9   2 -18    2.95    0.34
  -9  -2 -18    2.79    0.44
  -9  -2 -18    2.42    0.34
   9  -2 -19    0.06    0.27
   9   2 -19   -0.15    0.28
  -9  -2 -19    0.24    0.33
  -9  -2 -19   -0.26    0.27
   9  -2 -20   -0.07    0.26
   9   2 -20   -0.02    0.26
  -9  -2 -20    0.09    0.29
   9  -2 -21    3.04    0.35
   9   2 -21    2.87    0.34
  -9   2 -21    3.39    0.35
  -9  -2 -21    3.13    0.36
  -9   2 -22   14.22    0.81
  -9  -2 -22   13.93    0.82
   9  -2 -22   12.53    0.80
  -9   2 -23    2.65    0.32
  -9   2 -23    2.57    0.28
  -9  -2 -23    2.56    0.29
  -9   2 -24    0.16    0.18
  -9  -2 -24    0.19    0.19
  -9   2 -25    4.41    0.31
  -9  -2 -25    5.02    0.32
  -9  -3   0    0.26    0.35
  -9   3  -1   33.92    1.97
  -9  -3   1   30.08    1.83
  -9   3  -2    8.30    0.85
  -9  -3   2    9.04    0.71
  -9  -3   3    5.42    0.47
  -9   3  -3    6.82    0.76
  -9  -3   3    5.47    0.55
  -9  -3  -3    5.29    0.52
  -9   3  -4  112.66    5.33
  -9  -3   4   99.36    5.03
  -9  -3  -5    3.31    0.42
  -9   3  -5    5.77    0.75
   9  -3   5    4.70    0.64
  -9  -3   5    4.81    0.50
  -9   3  -6   54.99    2.94
   9  -3   6   50.89    2.84
  -9  -3   6   46.26    2.59
  -9  -3  -6   43.87    2.56
  -9   3  -7   19.74    1.41
   9  -3   7   17.27    1.29
  -9  -3   7   17.04    1.08
  -9  -3  -7   16.74    1.06
   9  -3   8    8.06    0.82
   9  -3  -8    8.06    0.50
  -9  -3   8    7.83    0.63
  -9  -3  -8    6.88    0.59
   9  -3   9   14.36    1.16
   9  -3  -9   14.65    0.83
  -9  -3   9   14.46    0.93
  -9  -3  -9   13.58    0.92
   9  -3  10   53.92    3.09
   9  -3 -10   54.20    2.77
  -9  -3  10   51.13    2.84
  -9  -3 -10   48.12    2.83
  -9  -3 -11   25.02    1.33
   9  -3 -11   23.64    1.30
  -9  -3  11   22.67    1.37
  -9  -3 -11   22.90    1.37
  -9  -3  12    2.82    0.34
  -9  -3 -12    2.70    0.34
  -9   3 -12    3.23    0.64
   9  -3 -12    2.82    0.27
  -9  -3 -12    3.11    0.32
  -9  -3 -13   12.40    0.86
   9  -3 -13   11.55    0.71
  -9  -3 -13   12.93    0.75
  -9  -3 -14   27.45    1.56
   9  -3 -14   24.97    1.42
  -9   3 -14   25.10    1.79
  -9  -3 -14   27.83    1.46
   9  -3 -15   19.65    1.11
  -9  -3 -15   21.14    1.26
  -9   3 -15   20.58    1.51
  -9  -3 -15   20.23    1.14
  -9  -3 -16    5.24    0.48
  -9  -3 -16    5.27    0.53
  -9  -3 -16    5.94    0.45
  -9  -3 -17   18.29    1.12
  -9  -3 -17   17.59    1.03
  -9  -3 -18    2.11    0.36
  -9  -3 -18    1.72    0.23
  -9  -3 -19    0.69    0.31
  -9  -3 -20    2.19    0.31
  -9  -3 -21   -0.19    0.20
  -9   3 -21   -0.23    0.23
  -9   3 -22   14.63    0.84
  -9   3 -23    4.31    0.32
  -9   3 -24    6.22    0.39
  -9  -4   0    0.19    0.31
  -9  -4   0    0.10    0.30
  -9  -4  -1    8.87    0.68
  -9  -4   1    9.67    0.65
  -9  -4   1    8.06    0.67
  -9  -4   2    1.32    0.36
  -9  -4  -2    0.86    0.36
  -9  -4   2    0.74    0.29
  -9  -4   3    1.25    0.35
  -9  -4  -3    0.71    0.30
  -9  -4  -3    1.25    0.36
  -9   4  -3    1.23    0.49
   9  -4   3    1.71    0.51
  -9  -4  -4   50.06    2.49
  -9   4  -4   56.26    2.81
   9  -4   4   50.91    2.75
  -9  -4  -4   37.54    2.40
  -9  -4   4   42.49    2.44
  -9  -4  -5   19.19    1.07
  -9   4  -5   22.77    1.39
  -9  -4   5   15.91    1.00
  -9  -4  -5   12.83    0.95
  -9  -4   6    1.01    0.31
  -9  -4  -6    1.08    0.28
  -9  -4  -6    1.37    0.36
  -9  -4   6    2.27    0.76
  -9  -4  -6    1.32    0.61
  -9   4  -6    1.85    0.60
  -9  -4  -7    3.92    0.47
  -9  -4   7    3.17    0.39
  -9  -4  -7    3.62    0.38
  -9  -4   7    4.47    0.81
  -9  -4  -7    3.06    0.71
  -9   4  -7    5.00    0.72
   9  -4   7    3.81    0.61
  -9  -4  -8    0.50    0.34
  -9   4  -8    1.31    0.59
  -9  -4   8    0.10    0.51
  -9  -4  -8    0.48    0.50
   9  -4   8    0.64    0.43
  -9  -4  -9   14.77    1.01
  -9   4  -9   18.63    1.37
  -9  -4   9   14.05    1.36
  -9  -4  -9   14.50    1.33
   9  -4   9   17.14    1.24
  -9  -4 -10    3.39    0.43
  -9   4 -10    4.37    0.72
   9  -4  10    3.40    0.57
  -9  -4 -11    7.86    0.65
  -9  -4 -11    8.86    0.56
  -9  -4 -12    0.08    0.31
  -9  -4 -12    0.14    0.23
  -9  -4 -13    9.59    0.68
  -9  -4 -13    8.78    0.57
  -9  -4 -14    0.07    0.29
  -9  -4 -14    0.21    0.29
  -9  -4 -14    0.09    0.20
  -9  -4 -15    3.40    0.38
  -9  -4 -15    3.24    0.39
  -9   4 -15    3.06    0.28
  -9  -4 -16    1.74    0.31
  -9   4 -16    2.05    0.23
  -9  -4 -17   -0.04    0.24
  -9   4 -17    0.08    0.17
  -9  -4 -18    0.70    0.26
  -9   4 -18    0.61    0.17
  -9  -4 -19    2.87    0.27
  -9   4 -19    2.65    0.24
  -9  -4 -20    0.06    0.15
  -9   4 -20    0.31    0.13
  -9  -4 -21    2.91    0.22
  -9  -5   0    0.21    0.33
  -9  -5  -1    1.78    0.38
  -9  -5   1    2.27    0.38
  -9  -5  -2   35.57    2.11
  -9  -5   2   38.42    2.11
  -9  -5  -2   39.31    2.10
  -9  -5  -3    2.86    0.41
  -9  -5   3    2.69    0.37
  -9  -5  -3    2.64    0.39
  -9  -5  -4    0.64    0.32
  -9  -5   4    0.66    0.30
  -9  -5  -4    0.39    0.30
  -9  -5  -5    0.93    0.32
  -9  -5   5    0.81    0.27
  -9  -5  -5    0.92    0.33
  -9  -5  -6    0.30    0.29
  -9  -5   6   -0.04    0.24
  -9  -5  -6   -0.07    0.31
  -9  -5  -7    0.85    0.32
  -9  -5  -8    3.97    0.42
  -9  -5  -9    1.62    0.32
  -9  -5  -9    1.88    0.32
  -9  -5 -10    0.92    0.27
  -9  -5 -10    0.95    0.28
  -9  -5 -10    1.24    0.22
  -9  -5 -11    1.65    0.30
  -9  -5 -11    1.52    0.22
  -9  -5 -11    1.22    0.28
  -9  -5 -12    7.37    0.54
  -9  -5 -12    8.18    0.50
  -9  -5 -13   24.04    1.34
  -9  -5 -14   11.39    0.69
  -9  -5 -16    6.06    0.38
  -9  -5 -17    0.04    0.12
  -9  -6   0   -0.15    0.21
  -9  -6  -1   -0.29    0.22
  -9  -6   1   -0.22    0.22
  -9  -6  -2    0.91    0.24
  -9  -6  -3    0.14    0.21
  -9  -6  -4    2.59    0.28
  -9  -6  -5    2.25    0.25
  -9  -6  -6    1.94    0.25
  -9  -6  -6    2.50    0.21
  -9  -6  -7    0.72    0.18
  -9  -6  -7    1.06    0.16
  -9  -6  -8    2.01    0.19
  -9  -6  -9    0.19    0.12
 -10   0   0   31.61    1.83
 -10   0   1    0.59    0.40
 -10   0   2   20.24    1.24
 -10   0  -2   18.57    1.55
 -10   0  -3   -0.16    0.66
 -10   0   3    0.21    0.39
 -10   0  -3    0.86    0.39
 -10   0   4   33.31    1.92
 -10   0  -4   33.42    1.90
 -10   0  -4   34.18    2.31
 -10   0   5    0.21    0.38
 -10   0  -5    0.38    0.38
 -10   0   6  183.46    9.25
 -10   0  -6  169.47    9.22
 -10   0  -6  191.33    9.71
 -10   0   7    0.44    0.36
 -10   0  -7    0.34    0.36
 -10   0  -7   -0.18    0.80
 -10   0  -7    0.10    0.21
 -10   0  -8    9.93    0.78
 -10   0  -8   11.21    0.69
 -10   0   9   -0.03    0.37
 -10   0  -9    0.24    0.33
 -10   0  -9    0.08    0.21
 -10   0  10    4.29    0.47
 -10   0 -10    3.37    0.44
 -10   0 -10    3.29    0.34
 -10   0 -11   -0.05    0.24
 -10   0  11   -0.13    0.36
 -10   0 -11   -0.05    0.32
 -10   0 -11   -0.40    0.85
 -10   0  12   17.68    1.01
 -10   0 -12   14.56    0.95
 -10   0 -12   14.03    0.90
 -10   0 -12   15.77    1.50
 -10   0 -13    0.02    0.27
 -10   0 -13   -0.70    0.83
 -10   0 -14   -0.26    0.28
  10   0 -14    0.04    0.31
  10   0 -15    0.17    0.31
  10   0 -16    4.60    0.46
  10   0 -17   -0.08    0.30
  10   0 -18   58.43    3.13
  10   0 -19    0.45    0.30
  10   0 -20   16.23    0.98
  10   0 -21   -0.21    0.28
  10   0 -22   17.07    1.02
  10   0 -23   -0.08    0.25
 -10   0 -23    0.30    0.28
 -10   0 -24    4.59    0.40
  10   0 -24    4.50    0.37
 -10   0 -24    5.12    0.35
 -10   0 -25    0.14    0.20
 -10   0 -25    0.27    0.15
 -10   0 -26    0.72    0.19
 -10   0 -27    0.02    0.12
 -10  -1   0    0.06    0.46
 -10   1   0    0.25    0.55
 -10  -1   1   24.40    1.49
 -10   1  -1   24.09    1.67
 -10   1   1   23.27    1.65
 -10  -1   2   68.60    3.56
 -10   1  -2   62.07    3.76
 -10   1   2   62.38    3.71
 -10  -1   3   20.99    1.30
 -10  -1  -3   18.02    1.25
 -10   1  -3   23.54    1.56
 -10   1   3   20.20    1.43
 -10  -1   4   33.40    1.77
 -10  -1  -4   27.63    1.71
 -10   1  -4   29.13    2.01
 -10   1   4   28.45    1.89
 -10  -1  -5    9.14    0.57
 -10  -1   5    9.41    0.76
 -10  -1  -5    8.49    0.70
 -10   1  -5   10.74    1.02
 -10  -1   6   11.32    0.78
 -10  -1  -6    9.78    0.72
 -10  -1  -6    9.36    0.60
 -10   1  -6   10.07    1.09
 -10  -1   7   55.30    2.93
 -10  -1  -7   50.30    2.88
 -10   1  -7   61.58    3.30
 -10  -1  -7   53.10    2.81
 -10  -1   8    0.77    0.34
 -10  -1  -8    0.77    0.32
 -10   1  -8    0.96    0.67
 -10  -1  -8    0.78    0.25
 -10  -1   9    2.12    0.39
 -10  -1  -9    1.93    0.36
 -10  -1  -9    1.61    0.28
 -10   1  -9    1.40    0.75
 -10  -1  10    0.46    0.32
 -10  -1 -10    0.57    0.30
 -10  -1 -10    1.03    0.28
 -10   1  10    1.17    0.37
 -10   1 -10    1.04    0.33
 -10   1  11   27.34    1.46
 -10   1 -11   23.20    1.43
  10   1 -11   24.54    1.63
 -10  -1  11   24.47    1.44
 -10  -1 -11   22.58    1.41
 -10  -1 -11   25.70    1.39
 -10   1  12    4.44    0.48
 -10   1 -12    3.94    0.43
  10   1 -12    3.64    0.55
 -10  -1  12    3.44    0.45
 -10  -1 -12    3.22    0.41
 -10   1 -12    3.34    0.86
 -10  -1 -12    4.27    0.40
  10   1 -13    0.84    0.46
 -10   1 -13    0.92    0.67
 -10  -1 -13    0.55    0.29
  10  -1 -13    0.65    0.30
  10   1 -13    0.82    0.28
  10   1 -14   -0.14    0.42
 -10   1 -14   -0.84    0.67
 -10  -1 -14    0.06    0.29
  10  -1 -14    0.45    0.30
  10   1 -14    0.26    0.28
  10   1 -15    6.45    0.79
  10  -1 -15    6.92    0.56
  10   1 -15    6.85    0.54
 -10  -1 -15    7.86    0.56
 -10   1 -15    6.59    1.00
  10  -1 -16   39.30    2.07
  10   1 -16   37.40    2.05
 -10  -1 -16   38.46    2.05
 -10   1 -16   35.68    2.52
  10   1 -17   36.48    2.63
  10  -1 -17   45.10    2.35
  10   1 -17   42.67    2.34
 -10  -1 -17   44.46    2.33
 -10   1 -17   39.05    2.78
  10  -1 -18   11.80    0.79
  10   1 -18   12.17    0.78
 -10  -1 -18   12.13    0.78
  10  -1 -19   23.75    1.33
  10   1 -19   22.35    1.32
  10  -1 -20    2.24    0.35
  10   1 -20    2.79    0.35
  10  -1 -21    4.30    0.44
  10   1 -21    4.48    0.41
  10  -1 -22    0.67    0.26
  10   1 -22    0.61    0.26
 -10   1 -23    7.28    0.52
 -10  -1 -23    7.59    0.53
  10  -1 -23    7.60    0.52
  10   1 -23    7.14    0.51
 -10   1 -24    8.74    0.56
 -10  -1 -24    8.46    0.56
 -10   1 -24    8.94    0.55
 -10   1 -25    0.66    0.19
 -10  -1 -25    0.74    0.21
 -10   1 -25    0.92    0.18
 -10   1 -26    0.06    0.13
 -10  -1 -26   -0.06    0.14
 -10   1 -26    0.13    0.12
 -10  -2   0   21.55    1.32
 -10   2   0   20.57    1.50
 -10  -2   1   85.36    4.50
 -10   2  -1   82.50    4.70
 -10   2   1   83.15    4.66
 -10  -2   2   82.37    4.32
 -10   2  -2   78.69    4.52
 -10   2   2   78.64    4.45
 -10  -2   3    3.57    0.47
 -10  -2  -3    2.27    0.41
 -10   2  -3    2.90    0.69
 -10   2   3    2.53    0.53
 -10  -2   4   36.74    2.06
 -10  -2  -4   33.94    2.02
 -10   2  -4   39.81    2.35
 -10  -2   5    6.27    0.58
 -10  -2  -5    4.68    0.50
 -10   2  -5    5.94    0.83
 -10  -2   6   12.28    0.85
 -10  -2  -6   11.54    0.81
 -10   2  -6   12.64    1.15
 -10  -2   7    6.59    0.58
 -10  -2  -7    5.20    0.52
 -10   2  -7    6.70    0.84
 -10  -2  -7    5.86    0.44
 -10  -2   8   21.30    1.21
 -10  -2  -8   17.07    1.16
 -10   2  -8   21.44    1.55
 -10  -2  -8   19.87    1.10
 -10  -2  -9    4.11    0.37
 -10  -2   9    4.14    0.45
 -10  -2  -9    3.40    0.42
 -10   2  -9    4.15    0.75
 -10  -2  10   14.90    0.99
 -10  -2 -10   15.18    0.98
 -10   2 -10   14.14    1.30
 -10  -2 -10   16.51    0.91
 -10  -2 -11   10.61    0.69
 -10  -2  11   11.09    0.77
 -10  -2 -11   10.50    0.75
  10   2 -11   11.84    0.72
 -10  -2 -12    0.24    0.25
 -10  -2  12    0.07    0.30
 -10  -2 -12    0.05    0.28
  10  -2 -12    0.04    0.27
  10   2 -12    0.09    0.27
  10  -2 -13   25.56    1.31
  10   2 -13   22.58    1.29
 -10  -2 -13   20.08    1.29
 -10   2 -13   22.05    1.68
 -10  -2 -13   22.01    1.27
  10   2 -14    0.56    0.27
 -10   2 -14    0.65    0.60
 -10  -2 -14    0.74    0.28
  10  -2 -14    0.77    0.28
  10  -2 -15   57.04    3.02
  10   2 -15   55.79    3.01
 -10   2 -15   53.93    3.42
 -10  -2 -15   57.33    3.01
  10  -2 -16   20.37    1.15
  10   2 -16   19.44    1.15
 -10   2 -16   19.31    1.55
 -10  -2 -16   19.67    1.15
  10  -2 -17    1.03    0.28
  10   2 -17    0.95    0.26
 -10  -2 -17    0.82    0.28
 -10  -2 -17    0.88    0.37
 -10  -2 -18    4.66    0.49
  10  -2 -18    3.86    0.40
 -10  -2 -18    4.13    0.38
  10   2 -18    3.78    0.38
 -10  -2 -19   10.25    0.74
 -10  -2 -19   10.12    0.67
  10  -2 -19   11.05    0.70
  10   2 -19   11.06    0.69
 -10  -2 -20    5.30    0.49
 -10  -2 -20    5.61    0.43
  10  -2 -20    6.40    0.47
  10   2 -20    6.26    0.46
  10  -2 -21    0.23    0.23
  10   2 -21    0.23    0.22
 -10   2 -21    0.27    0.22
 -10  -2 -21    0.14    0.23
 -10   2 -22    7.59    0.49
 -10  -2 -22    7.31    0.50
 -10   2 -23    5.33    0.36
 -10  -2 -23    4.94    0.37
 -10   2 -23    5.24    0.39
 -10   2 -24    5.83    0.38
 -10  -2 -24    6.62    0.40
 -10   2 -24    6.81    0.42
 -10  -3   0   22.77    1.37
 -10   3   0   21.22    1.56
 -10  -3   1   27.01    1.60
 -10   3   1   25.68    1.73
 -10  -3   2    2.60    0.46
 -10   3   2    1.49    0.49
 -10  -3   3   67.02    3.58
 -10  -3   3   71.55    3.67
 -10  -3  -3   64.22    3.62
 -10  -3   4    9.70    0.71
 -10  -3  -4    6.86    0.64
 -10  -3   5   14.63    0.96
 -10  -3  -5   12.68    0.90
 -10  -3   6    3.07    0.43
 -10  -3  -6    2.66    0.39
 -10  -3   7    6.99    0.57
 -10  -3  -7    5.69    0.52
  10  -3  -8   18.45    1.04
 -10  -3   8   19.87    1.17
 -10  -3  -8   17.76    1.13
  10  -3  -9   12.09    0.73
 -10  -3   9   12.81    0.83
 -10  -3  -9   11.14    0.80
 -10  -3  -9   13.32    0.75
 -10  -3 -10    3.55    0.40
  10  -3 -10    4.16    0.33
 -10  -3  10    4.28    0.43
 -10  -3 -10    3.95    0.36
 -10  -3 -11    5.50    0.47
 -10   3 -11    5.31    0.80
  10  -3 -11    5.99    0.40
 -10  -3  11    5.23    0.48
 -10  -3 -11    5.83    0.44
  10  -3 -12    2.28    0.23
 -10  -3  12    2.28    0.31
 -10  -3 -12    1.71    0.28
 -10  -3 -12    2.44    0.29
  10  -3 -13    1.62    0.21
 -10  -3 -13    1.76    0.37
 -10   3 -13    1.69    0.58
 -10  -3 -13    1.79    0.26
 -10  -3 -14    4.14    0.48
 -10  -3 -15    1.53    0.36
 -10  -3 -15    1.42    0.26
 -10  -3 -16    4.02    0.47
 -10  -3 -16    4.64    0.38
 -10  -3 -17    2.12    0.35
 -10  -3 -17    1.62    0.22
 -10  -3 -17    1.69    0.27
 -10  -3 -18    2.81    0.31
 -10  -3 -18    2.96    0.37
 -10  -3 -19    5.50    0.47
 -10  -3 -19    5.69    0.41
 -10  -3 -20   29.20    1.61
 -10   3 -21    0.39    0.20
 -10   3 -22   14.20    0.80
 -10   3 -23    0.29    0.14
 -10  -4   0    0.36    0.34
 -10  -4   0    0.71    0.30
 -10  -4  -1    4.62    0.45
 -10  -4   1    4.04    0.41
 -10  -4  -2   15.85    0.98
 -10  -4   2   14.08    0.98
 -10  -4  -3    7.67    0.60
 -10  -4  -3    6.10    0.54
 -10  -4   3    6.02    0.57
 -10  -4   4   -0.03    0.28
 -10  -4  -4    0.16    0.26
 -10  -4  -4    0.40    0.35
 -10  -4  -5    4.96    0.50
 -10  -4   5    4.58    0.42
 -10  -4  -5    3.75    0.39
 -10  -4   6    2.23    0.36
 -10  -4  -6    2.59    0.33
 -10  -4  -6    3.18    0.43
 -10  -4   6    3.28    0.79
 -10  -4  -6    2.17    0.65
 -10  -4  -7   25.38    1.37
 -10  -4   7   22.84    1.31
 -10  -4  -8   -0.05    0.33
 -10  -4  -9   14.80    0.99
 -10  -4  -9   16.09    0.91
 -10  -4 -10    1.48    0.37
 -10  -4 -10    1.50    0.26
 -10  -4 -11   38.72    2.19
 -10  -4 -11   39.90    2.10
 -10  -4 -12    4.54    0.44
 -10  -4 -12    3.50    0.42
 -10  -4 -12    3.81    0.33
 -10  -4 -13    0.39    0.29
 -10  -4 -13    0.66    0.22
 -10   4 -14    2.00    0.22
 -10  -4 -14    2.36    0.34
 -10  -4 -15    0.31    0.24
 -10  -4 -15    0.49    0.21
 -10   4 -15    0.27    0.16
 -10  -4 -16    7.63    0.56
 -10  -4 -16    9.00    0.52
 -10   4 -16    7.77    0.48
 -10  -4 -17    1.14    0.25
 -10  -4 -17    1.22    0.21
 -10   4 -17    1.08    0.16
 -10  -4 -18    4.87    0.38
 -10   4 -18    4.51    0.30
 -10  -5   0   43.75    2.41
 -10  -5  -1    7.44    0.60
 -10  -5   1    7.73    0.60
 -10  -5  -2    9.74    0.69
 -10  -5   2    9.27    0.68
 -10  -5  -3    3.70    0.42
 -10  -5   3    3.00    0.38
 -10  -5  -3    3.24    0.38
 -10  -5  -4    0.52    0.29
 -10  -5   4    0.18    0.26
 -10  -5  -4    0.44    0.29
 -10  -5  -5    0.79    0.30
 -10  -5   5    0.94    0.26
 -10  -5  -5    0.80    0.32
 -10  -5  -6    1.48    0.31
 -10  -5  -6    2.43    0.35
 -10  -5  -7    3.32    0.39
 -10  -5  -8   12.27    0.77
 -10  -5  -8   12.64    0.69
 -10  -5  -9    5.57    0.46
 -10  -5  -9    6.65    0.50
 -10  -5  -9    6.24    0.41
 -10  -5 -10    3.13    0.33
 -10  -5 -10    2.71    0.34
 -10  -5 -10    3.61    0.28
 -10  -5 -11    3.03    0.32
 -10  -5 -11    2.73    0.25
 -10  -5 -12    9.34    0.62
 -10  -5 -12   10.38    0.58
 -10  -5 -13   50.24    2.62
 -10  -5 -14    1.10    0.18
 -10  -6  -2    0.13    0.13
 -10  -6  -3    5.51    0.34
 -10  -6  -4    1.75    0.17
 -10  -6  -5    1.89    0.17
 -10  -6  -6    0.49    0.12
 -10  -6  -7    0.49    0.11
 -10  -6  -8    2.25    0.17
 -11   0   0    0.69    0.48
 -11   0   1    0.69    0.48
 -11   0   2    3.42    0.58
 -11   0   3    0.29    0.45
 -11   0  -3    0.73    0.45
 -11   0   4    1.12    0.49
 -11   0  -4    1.28    0.49
 -11   0   5    0.19    0.45
 -11   0  -5    0.34    0.43
 -11   0  -5   -0.39    0.78
 -11   0   6    4.32    0.54
 -11   0  -6    3.42    0.53
 -11   0  -6    3.76    0.95
 -11   0   7   -0.06    0.41
 -11   0  -7   -0.26    0.38
 -11   0  -7   -0.31    0.80
 -11   0   8   94.37    4.78
 -11   0  -8   89.49    4.77
 -11   0  -8   86.87    4.66
 -11   0  -8   94.98    5.33
 -11   0   9    0.03    0.42
 -11   0  -9   -0.06    0.36
 -11   0  -9    0.06    0.24
 -11   0  10    3.93    0.52
 -11   0 -10    4.02    0.49
 -11   0 -10    3.72    0.37
 -11   0  11    0.18    0.39
 -11   0 -11   -0.16    0.35
 -11   0 -11   -0.28    0.28
 -11   0  12    0.34    0.37
 -11   0 -12    0.17    0.30
 -11   0 -12   -0.02    0.26
  11   0 -14   18.19    1.11
  11   0 -15   -0.34    0.31
  11   0 -16    3.63    0.42
  11   0 -17    0.52    0.30
  11   0 -18    7.04    0.54
  11   0 -19    0.04    0.26
  11   0 -20   17.96    1.05
  11   0 -21    0.17    0.26
  11   0 -22    4.62    0.40
  11   0 -23   -0.11    0.20
 -11   0 -23    0.30    0.24
 -11   0 -24    7.34    0.45
  11   0 -24    6.14    0.43
 -11   0 -24    6.57    0.41
 -11   0 -25    0.05    0.16
 -11   0 -26    0.30    0.11
 -11  -1   0   -0.11    0.51
 -11   1   0   -0.73    0.60
 -11  -1   1   -0.29    0.49
 -11   1  -1    0.61    0.65
 -11   1   1   -0.42    0.60
 -11  -1   2    1.27    0.52
 -11   1  -2    0.08    0.67
 -11   1   2    1.15    0.62
 -11  -1   3   24.09    1.42
 -11  -1  -3   20.27    1.36
 -11   1  -3   19.59    1.64
 -11  -1   4    2.85    0.54
 -11  -1  -4    2.23    0.47
 -11   1  -4    1.67    0.71
 -11  -1   5   56.16    2.90
 -11  -1  -5   47.95    2.84
 -11   1  -5   52.56    3.23
 -11  -1   6    0.45    0.39
 -11  -1  -6    0.52    0.37
 -11   1  -6    1.59    0.79
 -11  -1  -6    0.48    0.23
 -11  -1   7    0.06    0.37
 -11  -1  -7    0.33    0.37
 -11   1  -7    0.27    0.73
 -11  -1  -7    0.13    0.24
 -11  -1   8    2.43    0.45
 -11  -1  -8    2.63    0.41
 -11   1  -8    1.77    0.80
 -11  -1  -8    2.62    0.33
 -11   1   8    2.46    0.46
 -11   1  -8    2.64    0.41
 -11   1   9   17.69    1.11
 -11   1  -9   17.82    1.10
 -11  -1   9   16.63    1.09
 -11  -1  -9   16.19    1.08
 -11  -1  -9   17.35    1.01
 -11   1  -9   18.74    1.58
 -11  -1  10    0.96    0.35
 -11  -1 -10    0.46    0.32
 -11  -1 -10    0.35    0.29
 -11   1  10    1.35    0.41
 -11   1 -10    0.79    0.38
 -11   1  11    4.15    0.49
 -11   1 -11    4.27    0.49
 -11  -1  11    4.43    0.48
 -11  -1 -11    3.02    0.43
 -11  -1 -11    4.21    0.41
 -11   1  12   16.58    1.04
 -11   1 -12   15.73    1.02
 -11  -1  12   16.03    1.03
 -11  -1 -12   13.34    0.98
 -11   1 -12   16.83    1.52
 -11  -1 -12   18.60    0.99
 -11  -1 -13   55.80    3.34
  11  -1 -13   64.81    3.36
  11   1 -13   65.82    3.35
 -11  -1 -13   65.66    3.34
 -11   1 -13   61.88    3.87
  11  -1 -14    4.43    0.44
  11   1 -14    4.02    0.43
 -11  -1 -14    4.27    0.42
 -11   1 -14    3.49    0.88
 -11  -1 -15    1.03    0.29
 -11   1 -15    1.48    0.72
  11  -1 -15    1.46    0.33
  11   1 -15    1.15    0.31
  11  -1 -16  143.98    7.30
  11   1 -16  137.55    7.29
 -11  -1 -16  140.63    7.28
 -11   1 -16  135.79    7.78
  11  -1 -17   53.06    2.84
  11   1 -17   51.50    2.83
 -11  -1 -17   54.07    2.82
  11  -1 -18   38.71    2.06
  11   1 -18   36.60    2.04
  11  -1 -19   44.24    2.34
  11   1 -19   42.22    2.32
  11  -1 -20    2.29    0.33
  11   1 -20    2.54    0.33
  11  -1 -21   -0.08    0.24
  11   1 -21   -0.06    0.24
 -11   1 -22    7.33    0.49
  11  -1 -22    6.32    0.48
  11   1 -22    6.54    0.47
  11  -1 -23    0.28    0.20
  11   1 -23    0.34    0.18
 -11   1 -23    0.07    0.20
 -11  -1 -23   -0.11    0.20
 -11   1 -24   18.04    0.98
 -11  -1 -24   18.47    0.99
 -11   1 -24   17.21    0.98
 -11   1 -25    1.21    0.16
 -11  -1 -25    0.87    0.16
 -11   1 -25    1.25    0.15
 -11  -2   0    0.78    0.43
 -11   2   0   -0.21    0.57
 -11  -2   1    4.14    0.55
 -11   2  -1    3.42    0.73
 -11   2   1    3.46    0.69
 -11   2   2  202.59   11.17
 -11  -2   2  210.88   11.02
 -11   2  -2  224.81   11.31
 -11  -2   3    4.12    0.55
 -11  -2  -3    3.61    0.48
 -11   2  -3    5.08    0.86
 -11  -2   4   13.03    0.94
 -11   2  -4   14.40    1.27
 -11  -2  -4   12.79    0.74
 -11  -2   5    2.80    0.50
 -11  -2  -5    2.67    0.44
 -11  -2  -5    2.92    0.30
 -11   2  -5    4.09    0.81
 -11  -2   6    0.03    0.36
 -11  -2  -6    0.68    0.35
 -11   2  -6    0.75    0.72
 -11  -2  -6    0.28    0.23
 -11  -2   7    0.12    0.36
 -11  -2  -7    0.19    0.34
 -11  -2  -7    0.04    0.23
 -11  -2   8    3.30    0.46
 -11  -2  -8    2.51    0.38
 -11   2  -8    1.87    0.75
 -11  -2  -8    2.63    0.30
 -11  -2   9   25.82    1.52
 -11  -2  -9   24.18    1.49
 -11   2  -9   26.79    1.91
 -11  -2  -9   26.38    1.42
 -11  -2  10   11.18    0.79
 -11  -2 -10    9.85    0.75
 -11   2 -10   12.91    1.22
 -11  -2 -10   11.13    0.69
 -11  -2 -11    3.94    0.44
 -11  -2  11    5.25    0.50
  11   2 -11    4.09    0.40
 -11  -2 -11    4.33    0.39
 -11   2  12    8.92    0.70
 -11   2 -12   10.33    0.73
 -11  -2  12   11.57    0.78
 -11  -2 -12    9.98    0.73
  11  -2 -12   13.35    0.75
  11   2 -12   12.04    0.72
 -11  -2 -12   10.79    0.70
 -11   2 -13    0.09    0.60
 -11  -2 -13    0.02    0.26
  11  -2 -13    0.27    0.28
  11   2 -13    0.39    0.27
  11   2 -14    0.04    0.26
 -11   2 -14    0.35    0.62
 -11  -2 -14   -0.06    0.25
  11  -2 -14   -0.02    0.27
  11  -2 -15    4.34    0.40
  11   2 -15    4.57    0.39
 -11  -2 -15    3.65    0.39
  11  -2 -16   92.82    4.69
  11   2 -16   86.13    4.68
 -11  -2 -16   90.22    4.68
  11  -2 -17    0.08    0.25
  11   2 -17    0.38    0.24
 -11  -2 -17    0.50    0.32
 -11  -2 -17    0.29    0.25
  11  -2 -18    1.25    0.27
  11   2 -18    1.47    0.28
 -11  -2 -18    1.75    0.35
 -11  -2 -18    1.34    0.25
  11  -2 -19    0.50    0.25
  11   2 -19    0.73    0.24
 -11  -2 -19    0.64    0.30
 -11  -2 -19    0.64    0.22
 -11  -2 -20   30.97    1.85
 -11   2 -20   35.02    1.83
  11  -2 -20   35.15    1.84
  11   2 -20   34.43    1.83
  11  -2 -21    0.06    0.20
  11   2 -21    0.11    0.18
 -11   2 -21    0.31    0.20
 -11  -2 -21   -0.04    0.19
 -11   2 -22    0.42    0.17
 -11  -2 -22    0.44    0.17
 -11   2 -23    0.08    0.13
 -11  -2 -23   -0.03    0.13
 -11   2 -24    3.79    0.27
 -11  -3   0   -0.14    0.39
 -11   3   0    0.53    0.49
 -11  -3   1    5.31    0.60
 -11   3  -1    3.73    0.73
 -11  -3   2  361.94   18.79
 -11  -3   2  359.41   18.86
 -11   3  -2  390.88   19.17
 -11  -3   3   63.15    3.52
 -11  -3   3   73.29    3.64
 -11  -3  -3   63.40    3.58
 -11   3  -3   71.17    3.96
 -11  -3   4   12.19    0.87
 -11   3  -4   13.98    1.22
 -11  -3   5   36.17    2.03
 -11  -3  -5   32.12    1.98
 -11  -3   6    5.35    0.56
 -11  -3  -6    4.79    0.50
 -11  -3  -7    2.39    0.27
 -11  -3   7    2.61    0.41
 -11  -3  -7    1.50    0.34
 -11   3  -8    2.26    0.70
 -11  -3  -8    2.29    0.27
  11  -3  -8    1.41    0.22
 -11  -3   8    1.70    0.37
 -11  -3  -8    1.12    0.32
 -11  -3   9    1.83    0.35
 -11  -3  -9    0.95    0.30
 -11  -3  -9    1.61    0.26
 -11   3  -9    1.07    0.60
  11  -3  -9    1.64    0.23
 -11  -3  10    0.58    0.31
 -11  -3 -10    0.27    0.27
 -11   3 -10    0.16    0.56
 -11  -3 -10    0.35    0.21
  11  -3 -10    0.15    0.17
 -11  -3 -11    6.08    0.57
  11  -3 -11    5.86    0.41
 -11  -3  11    5.37    0.49
 -11  -3 -11    5.57    0.47
 -11  -3 -11    6.87    0.45
 -11   3 -11    6.57    0.87
 -11  -3 -12   -0.05    0.20
 -11  -3 -12    0.16    0.22
 -11  -3 -13    3.70    0.34
 -11  -3 -14   19.26    1.29
 -11  -3 -14   23.73    1.23
 -11  -3 -15   -0.02    0.30
 -11  -3 -15    0.27    0.23
 -11  -3 -16    0.76    0.31
 -11  -3 -16    0.95    0.24
 -11  -3 -17    3.30    0.37
 -11  -3 -17    3.53    0.32
 -11  -3 -18    6.01    0.48
 -11  -3 -18    6.36    0.43
 -11  -3 -19    2.79    0.32
 -11  -3 -19    3.01    0.26
 -11  -3 -20   14.52    0.87
 -11   3 -20   17.42    0.89
 -11   3 -21    1.77    0.20
 -11   3 -22    6.89    0.41
 -11  -4   0    0.08    0.32
 -11  -4   0   -0.43    0.27
 -11  -4   1    0.38    0.34
 -11  -4  -1    0.32    0.30
 -11  -4   1    0.37    0.27
 -11  -4  -2   11.50    0.79
 -11  -4   2   10.81    0.79
 -11  -4  -3   28.69    1.49
 -11  -4   3   25.38    1.46
 -11  -4   4   -0.03    0.30
 -11  -4  -4    0.16    0.26
 -11  -4  -4    0.49    0.35
 -11  -4   5   10.90    0.75
 -11  -4  -5    9.16    0.71
 -11  -4   6   13.78    0.89
 -11  -4  -6   12.09    0.85
 -11  -4  -7    0.93    0.36
 -11  -4   7    1.04    0.30
 -11  -4  -7    0.44    0.24
 -11  -4  -7    1.09    0.23
 -11  -4  -8    0.24    0.21
 -11  -4  -8    0.41    0.33
 -11  -4  -9    1.14    0.33
 -11  -4  -9    0.97    0.22
 -11  -4 -10    0.83    0.33
 -11  -4 -10    0.61    0.20
 -11  -4 -11    0.22    0.28
 -11  -4 -11    0.19    0.20
 -11  -4 -12   -0.08    0.26
 -11  -4 -12    0.44    0.28
 -11  -4 -12    0.03    0.19
 -11  -4 -13    7.02    0.54
 -11  -4 -13    7.51    0.47
 -11  -4 -14    2.25    0.30
 -11  -4 -14    2.99    0.28
 -11  -4 -15    0.35    0.22
 -11  -4 -15   -0.05    0.18
 -11  -4 -16    0.70    0.23
 -11  -4 -16    0.87    0.19
 -11  -4 -17    2.07    0.27
 -11  -4 -17    2.71    0.23
 -11  -4 -18    0.18    0.13
 -11  -4 -19    4.51    0.29
 -11  -5   0    0.04    0.28
 -11  -5  -1    5.20    0.49
 -11  -5   1    5.60    0.49
 -11  -5  -2   10.02    0.70
 -11  -5   2   10.29    0.69
 -11  -5  -3    6.87    0.54
 -11  -5   3    6.33    0.51
 -11  -5  -4    5.49    0.49
 -11  -5   4    6.80    0.48
 -11  -5  -5    0.31    0.25
 -11  -5   5    0.44    0.22
 -11  -5  -5    0.40    0.27
 -11  -5  -5    0.41    0.17
 -11  -5  -6    0.63    0.27
 -11  -5  -6    0.58    0.17
 -11  -5  -7   -0.26    0.26
 -11  -5  -7    0.10    0.16
 -11  -5  -8    0.08    0.21
 -11  -5  -8   -0.02    0.24
 -11  -5  -8    0.27    0.16
 -11  -5  -9    1.67    0.26
 -11  -5  -9    1.89    0.20
 -11  -5 -10    6.62    0.46
 -11  -5 -10    6.58    0.41
 -11  -5 -11    1.37    0.23
 -11  -5 -11    1.93    0.19
 -11  -5 -12    0.13    0.14
 -11  -5 -13    8.75    0.50
 -11  -5 -14    3.42    0.24
 -12   0   0  124.53    6.62
 -12   0   1    0.38    0.51
 -12   0   2   15.11    1.10
 -12   0   3    0.15    0.48
 -12   0  -3    0.18    0.50
 -12   0   4   22.03    1.40
 -12   0  -4   20.74    1.39
 -12   0   5    0.32    0.49
 -12   0  -5    0.25    0.48
 -12   0   6  133.66    6.96
 -12   0  -6  129.66    6.95
 -12   0   7    0.48    0.46
 -12   0  -7    0.40    0.45
 -12   0   8  102.44    5.38
 -12   0  -8   99.09    5.36
 -12   0   9   -0.26    0.41
 -12   0  -9    0.06    0.41
 -12   0  10    7.20    0.66
 -12   0 -10    7.03    0.64
 -12   0  11    0.12    0.36
 -12   0 -11    0.14    0.34
 -12   0  12   18.37    1.10
 -12   0 -12   15.48    1.04
  12   0 -14    0.18    0.30
  12   0 -15    0.24    0.28
  12   0 -16   35.45    1.95
  12   0 -17    0.29    0.28
  12   0 -18   85.68    4.49
  12   0 -19   -0.02    0.23
  12   0 -20    7.16    0.51
  12   0 -21   -0.21    0.22
  12   0 -22    1.15    0.21
  12   0 -23    0.05    0.15
 -12   0 -23    0.03    0.18
 -12   0 -24    2.70    0.23
 -12  -1   0    4.25    0.66
 -12   1   0    2.25    0.78
 -12  -1   1   11.63    0.93
 -12   1  -1    8.34    1.12
 -12  -1   2    7.26    0.78
 -12   1  -2    6.69    0.98
 -12  -1  -3    2.64    0.56
 -12   1  -3    1.50    0.79
 -12  -1   4    6.50    0.70
 -12  -1  -4    6.60    0.67
 -12   1  -4    6.25    1.00
 -12   1   5    8.31    0.71
 -12   1  -5    7.59    0.71
 -12  -1   5    8.88    0.78
 -12  -1  -5    9.17    0.75
 -12   1  -5    6.69    1.07
 -12   1   6   13.22    1.01
 -12   1  -6   15.20    1.00
 -12  -1   6   16.20    1.07
 -12  -1  -6   14.36    1.02
 -12   1  -6   14.37    1.47
 -12   1   7   68.31    3.69
 -12   1  -7   65.82    3.67
 -12  -1   7   66.67    3.71
 -12  -1  -7   60.96    3.66
 -12  -1  -7   73.31    3.58
 -12   1  -7   70.02    4.17
 -12  -1   8    2.07    0.46
 -12  -1  -8    2.41    0.43
 -12  -1  -8    1.62    0.31
 -12   1  -8    0.93    0.80
 -12   1   8    2.53    0.47
 -12   1  -8    2.08    0.48
 -12   1  -9    2.14    0.42
 -12  -1   9    1.37    0.42
 -12  -1  -9    1.31    0.36
 -12  -1  -9    2.25    0.31
 -12   1  -9    2.41    0.84
 -12   1   9    1.34    0.43
 -12   1  10    0.32    0.39
 -12   1 -10   -0.08    0.37
 -12  -1  10    0.03    0.36
 -12  -1 -10    0.16    0.32
 -12  -1 -10    0.41    0.27
 -12   1 -10   -0.21    0.83
 -12   1  11    1.76    0.40
 -12   1 -11    1.89    0.42
 -12  -1  11    1.94    0.42
 -12  -1 -11    1.98    0.38
 -12  -1 -11    2.03    0.32
 -12   1  12    1.94    0.39
 -12   1 -12    2.67    0.40
 -12  -1  12    2.24    0.41
 -12  -1 -12    1.86    0.35
 -12  -1 -12    2.45    0.33
 -12  -1 -13    3.06    0.35
 -12   1 -13    2.17    0.82
  12  -1 -13    3.00    0.41
  12   1 -13    2.79    0.36
  12  -1 -14   28.93    1.56
  12   1 -14   25.41    1.53
 -12  -1 -14   27.63    1.52
 -12   1 -14   26.54    2.06
  12  -1 -15    4.40    0.43
  12   1 -15    4.31    0.41
 -12  -1 -15    4.07    0.40
  12  -1 -16   -0.02    0.27
  12   1 -16    0.13    0.25
  12  -1 -17   15.37    0.92
  12   1 -17   14.54    0.90
  12  -1 -18   57.89    2.90
  12   1 -18   51.59    2.88
 -12  -1 -19   14.60    0.88
  12  -1 -19   13.90    0.85
  12   1 -19   14.08    0.84
  12  -1 -20    3.95    0.36
  12   1 -20    4.62    0.37
  12  -1 -21    0.44    0.22
  12   1 -21    0.30    0.20
  12  -1 -22    0.92    0.21
  12   1 -22    0.68    0.19
 -12   1 -22    1.41    0.22
 -12  -1 -22    1.61    0.24
 -12   1 -23    3.56    0.28
 -12  -1 -23    3.55    0.28
 -12   1 -24   11.18    0.64
 -12  -1 -24   12.31    0.65
 -12   1 -24   11.49    0.64
 -12  -2   0  112.04    5.89
 -12   2   0  106.99    6.13
 -12  -2   1    9.41    0.81
 -12   2  -1    8.38    1.04
 -12   2   1    7.15    0.91
 -12  -2   2  147.13    7.72
 -12   2  -2  144.40    8.04
 -12  -2   3   42.52    2.33
 -12  -2  -3   38.01    2.28
 -12   2  -3   39.52    2.67
 -12  -2   4   21.71    1.36
 -12  -2  -4   19.66    1.30
 -12   2  -4   21.87    1.71
 -12  -2  -4   20.45    1.15
 -12  -2  -5    5.92    0.61
 -12  -2   5    6.03    0.66
 -12  -2  -5    6.92    0.46
 -12   2  -5    5.95    0.96
 -12  -2   6    1.01    0.41
 -12  -2  -6    0.78    0.37
 -12   2  -6    1.33    0.70
 -12  -2  -6    1.27    0.24
 -12  -2   7    4.88    0.55
 -12  -2  -7    4.45    0.52
 -12  -2  -7    5.73    0.41
 -12   2  -7    3.92    0.85
 -12  -2   8    0.06    0.39
 -12  -2  -8   -0.25    0.32
 -12   2  -8    0.10    0.68
 -12  -2   9    6.40    0.57
 -12  -2  -9    5.43    0.53
 -12  -2  -9    6.03    0.45
 -12   2  -9    5.43    0.96
 -12   2  10    6.23    0.52
 -12   2 -10    5.73    0.53
 -12  -2  10    5.89    0.55
 -12  -2 -10    5.61    0.52
 -12  -2 -10    6.14    0.46
 -12   2 -10    4.45    0.86
 -12  -2  11    1.58    0.38
 -12  -2 -11    1.11    0.33
 -12   2 -11    1.78    0.76
 -12  -2 -11    0.90    0.27
  12  -2 -11    1.28    0.31
  12   2 -11    0.94    0.28
 -12   2  11    1.62    0.33
 -12   2 -11    1.08    0.33
 -12   2  12    0.10    0.26
 -12   2 -12    0.22    0.28
 -12  -2 -12    0.11    0.26
 -12  -2  12    0.25    0.32
 -12  -2 -12    0.15    0.26
  12  -2 -12    0.15    0.27
  12   2 -12    0.37    0.26
  12  -2 -13    6.09    0.48
  12   2 -13    5.60    0.46
 -12  -2 -13    5.14    0.45
  12  -2 -14    2.46    0.32
  12   2 -14    2.09    0.30
 -12  -2 -14    1.76    0.29
  12  -2 -15    0.17    0.25
  12   2 -15    0.26    0.23
 -12  -2 -15    0.37    0.23
  12   2 -16    3.04    0.32
  12  -2 -16    3.94    0.35
 -12  -2 -16    3.32    0.33
 -12  -2 -17   13.64    0.88
 -12  -2 -17   13.47    0.80
  12  -2 -17   14.37    0.82
  12   2 -17   13.08    0.80
 -12  -2 -18    4.08    0.41
 -12  -2 -18    3.36    0.33
  12  -2 -18    4.68    0.37
  12   2 -18    3.58    0.34
 -12  -2 -19    6.25    0.50
  12  -2 -19    7.06    0.47
  12   2 -19    6.75    0.45
 -12   2 -20    6.38    0.42
 -12  -2 -20    6.76    0.42
  12  -2 -20    6.16    0.43
  12   2 -20    5.69    0.40
 -12   2 -21    0.20    0.15
 -12  -2 -21    0.05    0.14
 -12  -2 -22    4.49    0.30
 -12   2 -22    5.51    0.34
 -12   2 -23    0.14    0.11
 -12  -3   0   38.05    2.20
 -12  -3   1   13.81    0.92
 -12   3  -1   13.17    1.24
 -12  -3   1   15.27    1.04
 -12  -3   2    3.00    0.40
 -12   3  -2    3.66    0.74
 -12  -3   2    4.22    0.54
 -12  -3   3   32.95    1.93
 -12  -3  -3   29.51    1.89
 -12   3  -3   32.76    2.26
 -12  -3  -3   34.11    1.77
 -12  -3  -4    3.58    0.32
 -12   3  -4    4.44    0.82
 -12  -3   4    3.99    0.55
 -12  -3  -4    3.08    0.47
 -12  -3   5   34.21    1.90
 -12  -3  -5   29.81    1.84
 -12   3  -5   36.30    2.33
 -12  -3  -5   31.96    1.73
 -12   3  -6    1.64    0.74
 -12  -3  -6    0.74    0.21
 -12  -3   6    1.78    0.42
 -12  -3  -6    0.89    0.34
  12  -3  -7   11.40    0.69
 -12  -3   7   12.66    0.85
 -12  -3  -7   10.51    0.80
 -12   3  -7   12.27    1.25
 -12  -3  -7   11.91    0.70
  12  -3  -8    5.40    0.39
 -12  -3   8    6.29    0.54
 -12  -3  -8    4.93    0.49
 -12  -3  -8    5.84    0.41
 -12  -3   9    0.42    0.32
 -12  -3  -9   -0.04    0.27
 -12  -3  -9    0.72    0.23
 -12  -3 -10   27.34    1.55
 -12  -3  10   26.15    1.49
 -12  -3 -10   22.82    1.46
 -12  -3 -10   27.85    1.43
 -12  -3 -11   12.99    0.82
 -12  -3 -11   12.26    0.69
 -12  -3  11   11.18    0.73
 -12  -3 -12    4.26    0.36
 -12  -3 -13    2.15    0.27
 -12  -3 -14    7.68    0.61
 -12  -3 -14    8.43    0.54
 -12  -3 -15    2.94    0.37
 -12  -3 -15    3.30    0.30
 -12  -3 -16    1.82    0.31
 -12  -3 -16    2.52    0.26
 -12  -3 -17    0.99    0.26
 -12  -3 -17    1.24    0.20
 -12  -3 -18    0.07    0.21
 -12  -3 -18    0.03    0.15
 -12   3 -19    1.37    0.19
 -12   3 -20    0.35    0.13
 -12  -4   0   11.18    0.72
 -12  -4   0   10.30    0.75
 -12  -4   1    2.10    0.38
 -12  -4  -1    2.95    0.37
 -12  -4   2    2.04    0.37
 -12  -4  -2    2.19    0.37
 -12  -4   3    1.35    0.33
 -12  -4  -3    0.43    0.28
 -12  -4  -3    0.89    0.33
 -12  -4  -3    1.00    0.21
 -12  -4  -4   14.62    0.85
 -12  -4  -4   13.65    0.72
 -12  -4   4   10.61    0.78
 -12  -4  -4    9.80    0.76
 -12  -4   5    2.05    0.34
 -12  -4  -5    1.75    0.30
 -12  -4  -5    2.36    0.40
 -12  -4  -5    2.45    0.25
 -12  -4  -6   13.75    0.75
 -12  -4   6   11.51    0.82
 -12  -4  -6   11.08    0.79
 -12  -4  -7    5.18    0.49
 -12  -4  -7    4.72    0.35
 -12  -4  -8   30.65    1.68
 -12  -4  -8   28.77    1.57
 -12  -4  -9    5.25    0.47
 -12  -4  -9    4.45    0.34
 -12  -4 -10    0.50    0.29
 -12  -4 -10    0.27    0.18
 -12  -4 -11    0.56    0.26
 -12  -4 -11    0.97    0.29
 -12  -4 -11    0.65    0.18
 -12  -4 -12    1.23    0.27
 -12  -4 -12    1.55    0.28
 -12  -4 -12    1.13    0.20
 -12  -4 -13    0.35    0.21
 -12  -4 -13    0.47    0.23
 -12  -4 -13    0.15    0.17
 -12  -4 -14    0.70    0.18
 -12  -4 -15    0.31    0.18
 -12  -4 -15    0.19    0.15
 -12  -4 -16    2.27    0.20
 -12  -4 -17    0.08    0.11
 -12  -5   0   40.56    2.16
 -12  -5   0   39.35    2.07
 -12  -5  -1    6.18    0.47
 -12  -5   1    4.71    0.45
 -12  -5  -1    5.10    0.34
 -12  -5   1    5.40    0.33
 -12  -5  -2    0.75    0.27
 -12  -5   2    0.05    0.24
 -12  -5  -2    0.43    0.15
 -12  -5  -3    7.87    0.53
 -12  -5   3    6.43    0.49
 -12  -5  -3    6.70    0.42
 -12  -5  -4    1.92    0.29
 -12  -5  -4    1.79    0.19
 -12  -5  -5    0.12    0.21
 -12  -5  -5    0.24    0.14
 -12  -5  -6    6.01    0.37
 -12  -5  -7    0.70    0.14
 -12  -5  -8    7.78    0.51
 -12  -5  -9    2.02    0.19
 -12  -5 -10    2.59    0.20
 -12  -5 -11   15.40    0.83
 -12  -5 -12    2.46    0.18
 -13   0   0    0.25    0.58
 -13   0   1   -0.37    0.55
 -13   0   2   36.29    2.18
 -13   0   3    0.40    0.55
 -13   0  -3    0.20    0.55
 -13   0   4  206.36   10.80
 -13   0  -4  206.45   10.80
 -13   0   5    0.15    0.47
 -13   0  -5    0.39    0.52
 -13   0   6   91.50    4.89
 -13   0  -6   89.57    4.88
 -13   0   7   -0.22    0.50
 -13   0  -7   -0.04    0.47
 -13   0   8   -0.35    0.44
 -13   0  -8   -0.62    0.47
 -13   0   9   -0.03    0.40
 -13   0  -9    0.42    0.39
 -13   0  10    9.05    0.73
 -13   0 -10    8.07    0.70
 -13   0  11    0.55    0.38
 -13   0 -11    0.16    0.32
 -13   0  12   11.04    0.76
 -13   0 -12    9.70    0.72
  13   0 -13   -0.19    0.27
  13   0 -14   13.89    0.86
  13   0 -15   -0.31    0.27
  13   0 -16   30.07    1.66
  13   0 -17    0.38    0.24
  13   0 -18  185.66    9.57
  13   0 -19    0.24    0.20
  13   0 -20   -0.16    0.19
  13   0 -21    0.09    0.17
 -13   0 -22    2.29    0.23
 -13   0 -23   -0.02    0.13
 -13  -1   0   -0.39    0.53
 -13   1   0    0.77    0.47
 -13   1   1    6.81    0.70
 -13  -1   1    7.51    0.80
 -13  -1   2    1.33    0.54
 -13   1   2    1.15    0.51
 -13  -1   3   -0.04    0.48
 -13  -1  -3   -0.12    0.50
 -13   1   3    0.91    0.49
 -13   1  -3    0.48    0.44
 -13  -1   4    0.52    0.51
 -13  -1  -4    0.82    0.48
 -13   1  -4    0.53    0.81
 -13   1   4    1.22    0.48
 -13   1  -4    1.39    0.50
 -13  -1   5    4.52    0.64
 -13  -1  -5    3.76    0.56
 -13   1  -5    3.76    0.89
 -13   1   5    5.01    0.62
 -13   1  -5    4.17    0.59
 -13  -1   6    0.62    0.45
 -13  -1  -6    0.28    0.43
 -13   1  -6    0.11    0.79
 -13   1   6    0.14    0.45
 -13   1  -6    1.09    0.44
 -13   1   7   12.08    0.92
 -13   1  -7   12.09    0.90
 -13  -1   7   12.18    0.92
 -13  -1  -7   12.19    0.91
 -13   1  -7   12.73    1.36
 -13   1   8    0.73    0.43
 -13   1  -8    0.03    0.40
 -13  -1   8   -0.23    0.42
 -13  -1  -8    0.22    0.37
 -13  -1  -8   -0.07    0.23
 -13   1  -8    0.11    0.78
 -13   1   9    0.55    0.41
 -13   1  -9    0.27    0.37
 -13  -1   9    0.29    0.37
 -13  -1  -9   -0.09    0.36
 -13  -1  -9    0.10    0.23
 -13   1  -9    0.33    0.73
 -13   1  10    1.73    0.44
 -13   1 -10    2.93    0.46
 -13  -1  10    2.59    0.45
 -13  -1 -10    3.03    0.43
 -13  -1 -10    2.56    0.31
 -13   1 -10    1.41    0.75
 -13   1  11    0.95    0.37
 -13   1 -11    1.34    0.38
 -13  -1  11    1.49    0.37
 -13  -1 -11    1.60    0.36
 -13  -1 -11    1.23    0.26
 -13   1  12    0.49    0.32
 -13   1 -12    1.30    0.33
 -13  -1  12    0.68    0.34
 -13  -1 -12    1.01    0.29
 -13  -1 -12    1.15    0.26
  13  -1 -12    1.15    0.30
  13   1 -12    1.26    0.29
 -13  -1 -13    1.32    0.27
  13  -1 -13    1.63    0.32
  13   1 -13    1.10    0.30
  13  -1 -14    7.78    0.56
  13   1 -14    6.62    0.53
  13  -1 -15   29.88    1.62
  13   1 -15   28.37    1.61
  13  -1 -16    2.91    0.33
  13   1 -16    1.90    0.30
  13  -1 -17    7.01    0.49
  13   1 -17    6.49    0.47
  13  -1 -18    4.33    0.36
  13   1 -18    3.96    0.35
  13  -1 -19    1.60    0.25
  13   1 -19    1.48    0.23
  13  -1 -20    3.11    0.29
  13   1 -20    3.36    0.29
  13  -1 -21    0.04    0.18
  13   1 -21   -0.02    0.16
 -13   1 -21    0.31    0.17
 -13  -1 -21    0.42    0.19
 -13   1 -22    1.55    0.18
 -13  -1 -22    1.77    0.19
 -13  -2   0    0.16    0.51
 -13  -2   1   97.68    5.18
 -13   2  -1   92.34    5.46
 -13  -2   2    2.92    0.55
 -13   2  -2    2.52    0.80
 -13  -2   3   89.33    4.69
 -13  -2  -3   83.23    4.66
 -13   2  -3   87.84    5.09
 -13  -2   4   44.77    2.50
 -13  -2  -4   40.06    2.45
 -13  -2   5    1.23    0.46
 -13  -2  -5    1.70    0.43
 -13   2  -5    0.41    0.69
 -13  -2   6   13.44    0.97
 -13  -2  -6   12.63    0.94
 -13  -2  -6   14.17    0.81
 -13   2  -6   11.85    1.40
 -13  -2   7    2.52    0.46
 -13  -2  -7    1.40    0.41
 -13   2  -7    0.93    0.79
 -13  -2  -7    1.92    0.28
 -13   2  -7    2.16    0.42
 -13  -2   8    1.84    0.44
 -13  -2  -8    1.55    0.39
 -13  -2  -8    1.91    0.27
 -13   2  -8    2.36    0.81
 -13   2   8    1.99    0.42
 -13   2  -8    2.02    0.39
 -13  -2   9    1.04    0.36
 -13  -2  -9    0.71    0.34
 -13  -2  -9    1.03    0.25
 -13   2  -9    1.30    0.72
 -13   2   9    1.45    0.38
 -13   2  -9    1.43    0.37
 -13   2  10    8.23    0.64
 -13   2 -10    8.66    0.66
 -13  -2  10    8.97    0.68
 -13  -2 -10    7.94    0.65
  13   2 -10    9.16    0.60
 -13  -2 -10    9.60    0.60
 -13   2  11   -0.06    0.25
 -13   2 -11    0.13    0.31
 -13  -2 -11    0.13    0.23
 -13  -2  11   -0.05    0.31
 -13  -2 -11   -0.11    0.28
  13  -2 -11    0.24    0.26
  13   2 -11    0.26    0.24
  13  -2 -12   64.98    3.31
  13   2 -12   59.98    3.28
 -13  -2 -12   62.45    3.28
  13   2 -13    3.20    0.33
 -13  -2 -13    2.67    0.31
  13  -2 -13    3.30    0.34
  13  -2 -14   63.26    3.28
  13   2 -14   60.91    3.27
 -13  -2 -14   62.44    3.26
  13  -2 -15   42.19    2.12
  13   2 -15   38.86    2.10
 -13  -2 -15   37.80    2.09
  13  -2 -16    0.18    0.21
  13   2 -16    0.06    0.19
 -13  -2 -16    0.60    0.31
 -13  -2 -16    0.23    0.20
 -13  -2 -17   16.85    1.03
  13  -2 -17   18.61    0.98
  13   2 -17   16.29    0.96
  13  -2 -18    1.28    0.23
  13   2 -18    1.04    0.20
 -13  -2 -18    1.21    0.26
 -13   2 -19    1.02    0.18
 -13  -2 -20    0.09    0.13
 -13   2 -21    1.45    0.17
 -13  -3   0    0.32    0.32
 -13  -3   0    0.54    0.44
 -13  -3  -1   15.29    0.99
 -13  -3   1   14.07    0.94
 -13  -3   1   15.14    1.06
 -13  -3   2    1.21    0.46
 -13  -3   3    6.38    0.64
 -13  -3  -3    5.43    0.39
 -13  -3  -3    5.09    0.59
 -13  -3   4   47.43    2.55
 -13  -3  -4   43.57    2.52
 -13  -3  -4   45.19    2.39
 -13  -3  -5    2.70    0.28
 -13  -3   5    3.04    0.47
 -13  -3  -5    2.27    0.43
 -13  -3   6   14.16    0.99
 -13  -3  -6   14.70    0.97
 -13  -3  -6   15.17    0.85
 -13  -3   7    1.05    0.37
 -13  -3  -7    1.59    0.33
 -13  -3  -8    6.12    0.58
 -13  -3   8    5.66    0.51
 -13  -3  -8    5.92    0.40
 -13  -3   9    0.31    0.28
 -13  -3  -9    0.02    0.25
 -13  -3  -9    0.28    0.34
 -13  -3  -9    0.30    0.20
 -13   3  -9    0.61    0.29
 -13   3  10   13.03    0.83
 -13   3 -10   13.16    0.85
 -13  -3  10   12.96    0.85
 -13  -3 -10   11.58    0.83
 -13  -3  11    0.51    0.22
 -13  -3 -11    1.07    0.35
 -13  -3 -11    0.66    0.21
 -13   3  11    0.84    0.22
 -13  -3 -12    0.17    0.32
 -13  -3 -12   -0.16    0.20
 -13  -3 -13    0.24    0.19
 -13  -3 -14    5.41    0.46
 -13  -3 -14    5.24    0.37
 -13  -3 -15    5.14    0.41
 -13  -3 -15    4.57    0.33
 -13  -3 -16    1.34    0.25
 -13  -3 -16    1.58    0.19
 -13  -3 -17    0.34    0.20
 -13   3 -18    1.90    0.18
 -13  -4   0    0.07    0.27
 -13  -4  -1   18.81    1.07
 -13  -4   1   16.95    1.08
 -13  -4  -2   22.74    1.29
 -13  -4  -2   23.29    1.20
 -13  -4   2   19.40    1.30
 -13  -4  -3    4.05    0.42
 -13  -4  -3    4.65    0.31
 -13  -4   3    4.34    0.44
 -13  -4   4    2.51    0.35
 -13  -4  -4    2.29    0.33
 -13  -4  -4    3.00    0.25
 -13  -4  -5    0.45    0.31
 -13  -4   5    0.26    0.26
 -13  -4  -5    0.22    0.24
 -13  -4  -5    0.36    0.17
 -13  -4  -6    1.11    0.32
 -13  -4  -6    0.62    0.18
 -13  -4  -7    0.50    0.30
 -13  -4  -8    4.40    0.41
 -13  -4  -8    3.83    0.30
 -13   4   9    3.01    0.30
 -13   4  -9    3.05    0.32
 -13  -4  -9    3.95    0.39
 -13  -4  -9    3.52    0.27
 -13  -4 -10    9.94    0.72
 -13  -4 -10   11.77    0.74
 -13  -4 -10   12.25    0.66
 -13  -4 -11   19.66    1.18
 -13  -4 -11   20.75    1.20
 -13  -4 -11   22.12    1.14
 -13  -4 -12    3.29    0.33
 -13  -4 -12    3.64    0.26
 -13  -4 -13    2.60    0.27
 -13  -4 -13    3.07    0.22
 -13  -4 -14    6.58    0.39
 -13  -4 -15    0.00    0.09
 -13  -5  -2   -0.05    0.20
 -13  -5  -3    0.98    0.23
 -14   0   0    1.80    0.64
 -14   0   1   -0.09    0.56
 -14   0   2    4.68    0.69
 -14   0   3    0.37    0.53
 -14   0  -3   -0.33    0.53
 -14   0   4   13.90    1.01
 -14   0  -4   11.39    0.99
 -14   0   5   -0.47    0.48
 -14   0  -5   -0.08    0.51
 -14   0   6   53.69    3.06
 -14   0  -6   55.37    3.06
 -14   0   7    0.07    0.44
 -14   0  -7    0.32    0.43
 -14   0   8   11.95    0.88
 -14   0  -8   11.40    0.88
 -14   0   9    0.56    0.37
 -14   0  -9    0.03    0.36
 -14   0  10   24.06    1.36
 -14   0 -10   20.54    1.33
 -14   0  11   -0.25    0.32
 -14   0 -11   -0.39    0.31
  14   0 -12    0.40    0.25
  14   0 -13   -0.03    0.26
  14   0 -14    0.23    0.24
  14   0 -15   -0.33    0.24
  14   0 -16   26.17    1.44
  14   0 -17    0.16    0.19
  14   0 -18    7.82    0.50
  14   0 -19   -0.23    0.17
  14   0 -20    0.25    0.14
 -14   0 -21    0.16    0.14
 -14   1   0    0.87    0.52
 -14  -1   0    0.35    0.54
 -14   1   1    0.04    0.51
 -14  -1   1    0.13    0.50
 -14   1   2    1.52    0.56
 -14  -1   2    0.97    0.55
 -14   1   3   19.16    1.33
 -14   1  -3   19.60    1.33
 -14  -1   3   20.91    1.37
 -14  -1  -3   20.96    1.38
 -14   1   4    7.94    0.75
 -14   1  -4    7.42    0.73
 -14  -1   4    7.52    0.75
 -14  -1  -4    7.51    0.76
 -14   1   5   25.06    1.54
 -14   1  -5   23.88    1.52
 -14  -1   5   25.17    1.55
 -14  -1  -5   24.13    1.54
 -14   1   6   19.62    1.26
 -14   1  -6   18.95    1.23
 -14  -1   6   18.59    1.25
 -14  -1  -6   18.09    1.24
 -14   1   7   14.91    1.05
 -14   1  -7   14.68    1.02
 -14  -1   7   14.82    1.04
 -14  -1  -7   14.76    1.02
 -14   1   8    0.03    0.41
 -14   1  -8   -0.21    0.40
 -14  -1   8    0.16    0.40
 -14  -1  -8   -0.03    0.37
 -14   1   9    0.47    0.39
 -14   1  -9    0.66    0.38
 -14  -1   9    1.03    0.39
 -14  -1  -9    0.88    0.38
 -14   1  10    0.47    0.37
 -14   1 -10   -0.08    0.36
 -14  -1  10    0.60    0.35
 -14  -1 -10    0.62    0.34
 -14   1  11    1.29    0.33
 -14   1 -11    1.51    0.34
 -14  -1  11    1.27    0.36
 -14  -1 -11    1.09    0.33
  14  -1 -12    0.32    0.26
  14   1 -12    0.34    0.24
  14  -1 -13    0.62    0.27
  14   1 -13    0.34    0.24
  14  -1 -14   -0.08    0.24
  14   1 -14    0.13    0.22
  14  -1 -15    9.39    0.62
  14   1 -15    9.94    0.61
  14  -1 -16    5.71    0.42
  14   1 -16    5.50    0.41
  14  -1 -17   37.50    1.94
  14   1 -17   35.29    1.93
 -14  -1 -18   33.72    1.91
  14  -1 -18   37.66    1.89
  14   1 -18   35.03    1.88
  14  -1 -19    2.22    0.24
  14   1 -19    2.67    0.24
 -14   1 -20    0.16    0.15
 -14  -1 -21    1.74    0.16
 -14  -2   0    6.13    0.71
 -14  -2   1    0.36    0.50
 -14   2   1    1.09    0.47
 -14   2   2   58.74    3.27
 -14  -2   2   59.41    3.30
 -14   2   3    9.91    0.82
 -14   2  -3   10.28    0.79
 -14  -2   3    9.25    0.83
 -14  -2  -3    8.32    0.79
 -14   2   4    8.42    0.76
 -14   2  -4    7.68    0.70
 -14  -2   4    8.83    0.76
 -14  -2  -4    8.70    0.74
 -14  -2   5    3.15    0.51
 -14  -2  -5    3.06    0.49
 -14   2   5    3.87    0.56
 -14   2  -5    3.09    0.48
 -14  -2   6    0.81    0.41
 -14  -2  -6    0.68    0.40
 -14   2   6    1.76    0.47
 -14   2  -6    1.73    0.42
 -14  -2   7    0.49    0.39
 -14  -2  -7    0.09    0.36
 -14   2   7    0.69    0.39
 -14   2  -7    0.59    0.37
 -14   2   8   48.11    2.61
 -14   2  -8   42.77    2.58
 -14  -2   8   48.80    2.62
 -14  -2  -8   44.11    2.59
 -14  -2  -8   50.25    2.50
 -14   2   9   -0.14    0.31
 -14   2  -9    0.47    0.32
 -14  -2   9    0.63    0.34
 -14  -2  -9    0.42    0.32
 -14  -2  -9    0.67    0.22
  14   2  -9    0.71    0.24
 -14   2  10   14.79    0.93
 -14   2 -10   13.62    0.94
  14  -2 -10   15.52    0.91
 -14  -2  10   15.40    0.97
 -14  -2 -10   13.37    0.94
  14   2 -10   15.77    0.90
 -14  -2 -10   16.77    0.88
 -14   2  11    2.79    0.35
  14  -2 -11    3.66    0.35
  14   2 -11    3.49    0.32
 -14  -2 -11    3.41    0.30
 -14  -2  11    3.10    0.38
 -14  -2 -12    0.14    0.20
  14  -2 -12    0.10    0.23
  14   2 -12    0.22    0.21
  14  -2 -13    1.92    0.26
  14   2 -13    1.74    0.24
 -14  -2 -13    1.82    0.23
  14  -2 -14    0.23    0.20
  14   2 -14    0.05    0.18
 -14  -2 -15    7.32    0.54
  14  -2 -15    6.69    0.45
  14   2 -15    6.72    0.44
  14  -2 -16   -0.07    0.17
  14   2 -16    0.04    0.16
 -14  -2 -17   14.95    0.88
 -14   2 -20   10.35    0.57
 -14  -3   0    2.12    0.36
 -14  -3   0    1.88    0.46
 -14  -3  -1   32.51    1.89
 -14  -3   1   34.85    1.96
 -14  -3  -2   22.74    1.35
 -14  -3   2   22.04    1.39
 -14  -3  -3   43.26    2.30
 -14  -3   3   40.91    2.31
 -14  -3  -3   38.46    2.29
 -14  -3  -4   20.05    1.23
 -14  -3   4   21.07    1.25
 -14  -3  -4   18.35    1.21
 -14  -3  -5    4.25    0.49
 -14  -3  -5    5.66    0.54
 -14  -3   5    5.05    0.52
 -14   3   6    6.72    0.55
 -14   3  -6    5.18    0.52
 -14  -3   6    5.61    0.54
 -14  -3  -6    5.07    0.51
 -14  -3  -7   16.38    1.00
 -14   3   7   13.74    0.93
 -14   3  -7   13.15    0.92
 -14  -3   7   14.94    0.94
 -14  -3  -7   13.75    0.93
 -14  -3  -7   16.32    0.85
 -14  -3  -8   13.97    0.88
 -14   3   8   11.38    0.79
 -14   3  -8   12.79    0.81
 -14  -3   8   12.50    0.81
 -14  -3  -8   11.04    0.78
 -14  -3  -8   13.66    0.73
 -14   3  -9    1.02    0.29
 -14  -3   9    1.12    0.27
 -14  -3  -9    0.89    0.25
 -14  -3  -9    1.39    0.37
 -14  -3  -9    1.60    0.22
 -14   3   9    1.41    0.27
 -14  -3 -10    4.86    0.45
 -14   3  10    3.59    0.34
 -14  -3 -10    5.03    0.32
 -14  -3  10    3.23    0.34
 -14  -3 -11    6.13    0.52
 -14  -3 -11    6.02    0.39
 -14  -3 -12    2.58    0.33
 -14  -3 -12    2.19    0.22
 -14  -3 -13    4.51    0.31
 -14  -3 -14    0.72    0.15
 -14  -3 -15    6.05    0.43
 -14  -4   0   13.76    0.86
 -14  -4   1    0.34    0.26
 -14  -4   2    7.63    0.56
 -14  -4  -3    0.18    0.21
 -14  -4  -4    5.41    0.43
 -14  -4  -5    0.02    0.24
 -14   4   5    0.49    0.27
 -14   4  -5    0.41    0.28
 -14  -4  -6   -0.12    0.25
 -14   4  -6    0.20    0.26
 -14  -4  -7    0.51    0.25
 -14  -4  -7    0.76    0.15
 -14   4   7    1.20    0.24
 -14   4  -7    1.18    0.26
 -14  -4  -8    1.73    0.28
 -14  -4  -8    2.21    0.19
 -14  -4  -9    9.48    0.64
 -14  -4  -9   10.94    0.65
 -14  -4  -9   10.15    0.56
 -14  -4 -10    0.69    0.12
 -15   0   0    0.24    0.53
 -15   0   1   -0.57    0.56
 -15   0   2    9.15    0.83
 -15   0   3   -0.31    0.51
 -15   0  -3   -0.19    0.49
 -15   0   4    0.68    0.47
 -15   0  -4    0.75    0.46
 -15   0   5    0.72    0.47
 -15   0  -5   -0.21    0.40
 -15   0   6    7.75    0.73
 -15   0  -6    8.00    0.71
 -15   0   7    0.03    0.41
 -15   0  -7    0.03    0.38
 -15   0   8    2.17    0.41
 -15   0  -8    0.95    0.38
 -15   0   9   -0.05    0.33
 -15   0  -9   -0.08    0.33
 -15   0  10    0.33    0.31
 -15   0 -10   -0.07    0.30
 -15   0  11    0.08    0.26
  15   0 -11   -0.15    0.23
  15   0 -12   23.64    1.32
  15   0 -13   -0.13    0.21
  15   0 -14    4.91    0.39
  15   0 -15    0.17    0.18
  15   0 -16   91.00    4.71
  15   0 -17    0.14    0.15
 -15   0 -20    0.48    0.11
 -15   1   0    0.07    0.50
 -15  -1   0   -0.08    0.46
 -15   1   1    0.64    0.50
 -15  -1   1    0.39    0.49
 -15   1   2    3.65    0.60
 -15  -1   2    3.37    0.58
 -15   1   3    0.30    0.50
 -15   1  -3    0.11    0.47
 -15  -1   3    1.05    0.46
 -15  -1  -3    0.83    0.46
 -15   1   4    1.39    0.48
 -15   1  -4    0.96    0.47
 -15  -1   4    1.27    0.46
 -15  -1  -4    1.02    0.46
 -15   1   5   27.92    1.71
 -15   1  -5   27.73    1.70
 -15  -1   5   29.01    1.71
 -15  -1  -5   28.45    1.71
 -15   1   6   -0.20    0.45
 -15   1  -6    0.03    0.39
 -15  -1   6    0.23    0.39
 -15  -1  -6    0.42    0.40
 -15   1   7    2.27    0.49
 -15   1  -7    2.39    0.47
 -15  -1   7    3.28    0.48
 -15  -1  -7    3.98    0.49
 -15   1   8    2.12    0.44
 -15   1  -8    2.07    0.41
 -15  -1   8    2.27    0.41
 -15  -1  -8    2.85    0.43
 -15   1   9    7.99    0.62
 -15   1  -9    7.72    0.61
 -15  -1   9    7.17    0.60
 -15  -1  -9    6.40    0.58
 -15   1  10    2.89    0.37
 -15   1 -10    3.17    0.38
 -15  -1  10    2.41    0.38
 -15  -1 -10    2.98    0.39
 -15   1  11    0.05    0.23
 -15  -1  11   -0.02    0.26
  15  -1 -11    0.56    0.24
  15   1 -11    0.01    0.21
  15  -1 -12    0.46    0.22
  15   1 -12    0.62    0.23
  15  -1 -13   24.10    1.32
  15   1 -13   23.72    1.31
  15  -1 -14    0.22    0.19
  15   1 -14    0.42    0.19
  15  -1 -15    0.80    0.19
  15   1 -15    0.37    0.17
  15  -1 -16   66.58    3.40
  15   1 -16   64.23    3.39
  15  -1 -17   36.55    1.93
 -15  -1 -19   13.25    0.72
 -15  -2   0    0.11    0.45
 -15   2   0    0.59    0.48
 -15  -2   1    1.72    0.46
 -15   2   1    2.04    0.53
 -15   2   2   10.69    0.84
 -15  -2   2    9.19    0.82
 -15   2   3   13.71    0.95
 -15   2  -3   11.63    0.89
 -15  -2   3   12.33    0.92
 -15  -2  -3   10.93    0.88
 -15   2   4    2.64    0.55
 -15   2  -4    2.39    0.45
 -15  -2   4    2.32    0.48
 -15  -2  -4    1.38    0.44
 -15   2   5   35.44    1.95
 -15   2  -5   31.58    1.90
 -15  -2   5   33.14    1.92
 -15  -2  -5   32.98    1.92
 -15   2   6    5.39    0.57
 -15   2  -6    4.67    0.51
 -15  -2   6    3.87    0.50
 -15  -2  -6    5.05    0.52
 -15   2   7   -0.08    0.36
 -15   2  -7   -0.05    0.33
 -15  -2   7    0.13    0.33
 -15  -2  -7   -0.10    0.33
 -15   2   8    2.26    0.38
 -15   2  -8    1.54    0.36
 -15  -2   8    1.81    0.36
 -15  -2  -8    1.29    0.35
  15   2  -8    1.55    0.24
 -15   2   9    0.31    0.28
 -15   2  -9    0.26    0.28
 -15  -2   9    0.02    0.29
 -15  -2  -9    0.45    0.28
  15  -2  -9    0.20    0.22
  15   2  -9    0.36    0.20
  15  -2 -10   16.89    0.87
  15   2 -10   15.70    0.85
 -15  -2  10   14.83    0.90
 -15  -2 -10   14.20    0.89
  15   2 -11    0.51    0.19
  15  -2 -11    0.94    0.22
  15  -2 -12   -0.11    0.18
  15   2 -12   -0.06    0.16
  15  -2 -13    0.09    0.17
  15   2 -13    0.13    0.15
 -15  -2 -14    1.79    0.28
 -15  -2 -15    0.18    0.20
 -15  -3   0    0.31    0.35
 -15   3   0    0.61    0.42
 -15  -3   1    2.50    0.43
 -15  -3  -1    1.42    0.30
 -15   3   1    2.53    0.47
 -15  -3  -2  214.39   11.80
 -15   3   2  256.45   11.89
 -15  -3   2  227.04   11.85
 -15  -3  -3   62.30    3.39
 -15   3   3   71.47    3.46
 -15   3  -3   64.22    3.43
 -15  -3   3   59.99    3.41
 -15  -3  -3   61.69    3.41
 -15  -3  -4    6.57    0.56
 -15   3   4    7.56    0.63
 -15   3  -4    6.84    0.59
 -15  -3   4    6.50    0.57
 -15  -3  -4    6.25    0.56
 -15  -3  -5   17.79    1.02
 -15   3   5   16.66    1.03
 -15   3  -5   16.08    1.01
 -15  -3   5   15.27    1.00
 -15  -3  -5   15.61    1.00
 -15   3   6    3.04    0.38
 -15   3  -6    2.09    0.35
 -15  -3   6    2.21    0.34
 -15  -3  -6    2.13    0.33
 -15  -3  -6    2.81    0.38
 -15   3   7    0.31    0.27
 -15   3  -7    0.22    0.27
 -15  -3   7   -0.31    0.24
 -15  -3  -7    0.27    0.22
 -15  -3  -7   -0.16    0.30
 -15  -3   8    3.40    0.34
 -15  -3  -8    4.76    0.44
 -15   3   8    4.21    0.38
 -15   3  -8    3.77    0.38
 -15  -3  -8    4.28    0.35
 -15   3   9    5.63    0.43
 -15  -3   9    6.28    0.43
 -15  -3  -9    5.91    0.42
 -15  -3 -10    1.08    0.27
 -15  -3 -11    5.46    0.43
 -15  -3 -12    5.25    0.40
 -15   4   0    0.43    0.28
 -15   4   1   10.86    0.72
 -15   4   2   29.40    1.61
 -15   4  -2   28.29    1.61
 -15   4   3    8.34    0.57
 -15   4  -3    7.91    0.57
 -16   0   0    5.60    0.64
 -16   0   1    0.31    0.41
 -16   0   2    3.94    0.57
 -16   0   3    0.07    0.42
 -16   0  -3    0.03    0.39
 -16   0   4   26.49    1.52
 -16   0  -4   22.96    1.49
 -16   0   5    0.46    0.40
 -16   0  -5   -0.33    0.38
 -16   0   6   63.35    3.52
 -16   0  -6   66.81    3.52
 -16   0   7    0.26    0.33
 -16   0  -7    0.48    0.33
 -16   0   8    0.14    0.31
 -16   0  -8    0.12    0.30
 -16   0   9    0.04    0.27
 -16   0  -9   -0.34    0.28
 -16   0  10    0.37    0.24
  16   0 -10    0.09    0.20
  16   0 -11    0.10    0.19
  16   0 -12   -0.21    0.18
  16   0 -13   -0.10    0.15
  16   0 -14    0.13    0.15
  16   0 -15   -0.10    0.13
 -16   1   0    8.14    0.76
 -16  -1   0    8.05    0.72
 -16   1   1    0.98    0.51
 -16  -1   1    1.73    0.47
 -16   1   2   35.64    1.99
 -16  -1   2   31.39    1.93
 -16   1   3    0.21    0.46
 -16   1  -3    0.03    0.43
 -16  -1   3    0.51    0.42
 -16  -1  -3    1.14    0.42
 -16   1   4   14.25    0.94
 -16   1  -4   11.78    0.90
 -16  -1   4   12.58    0.89
 -16  -1  -4   11.34    0.88
 -16   1   5    1.12    0.45
 -16   1  -5    2.22    0.45
 -16  -1   5    1.88    0.41
 -16  -1  -5    1.57    0.41
 -16   1   6   14.64    0.96
 -16   1  -6   14.30    0.94
 -16  -1   6   14.52    0.94
 -16  -1  -6   12.91    0.92
 -16   1   7   44.84    2.46
 -16   1  -7   42.94    2.44
 -16  -1   7   46.13    2.46
 -16  -1  -7   44.76    2.45
 -16   1   8   20.20    1.13
 -16   1  -8   17.31    1.10
 -16  -1   8   19.30    1.12
 -16  -1  -8   17.33    1.11
 -16   1   9    0.42    0.26
 -16   1  -9    0.18    0.25
 -16  -1   9   -0.06    0.26
 -16  -1  -9   -0.17    0.26
  16  -1  -9   -0.05    0.19
  16   1  -9    0.20    0.20
 -16   1  10   -0.17    0.22
 -16  -1  10    0.30    0.24
  16  -1 -10   -0.04    0.19
  16   1 -10    0.29    0.19
  16  -1 -11   10.03    0.60
  16   1 -11    9.61    0.59
  16  -1 -12    7.27    0.46
  16   1 -12    7.01    0.45
  16  -1 -13   -0.10    0.16
  16   1 -13    0.13    0.15
  16  -1 -14    3.39    0.26
  16   1 -14    3.15    0.25
 -16   2   0    7.71    0.68
 -16  -2   0    5.72    0.60
 -16   2   1    2.09    0.49
 -16  -2   1    1.59    0.42
 -16   2   2   60.89    3.17
 -16  -2   2   54.48    3.12
 -16   2   3   12.63    0.89
 -16   2  -3   11.31    0.82
 -16  -2   3   10.91    0.80
 -16  -2  -3   10.58    0.80
 -16   2   4   22.00    1.25
 -16   2  -4   19.38    1.20
 -16  -2   4   18.64    1.19
 -16  -2  -4   18.08    1.18
 -16   2   5    9.78    0.74
 -16   2  -5    9.88    0.71
 -16  -2   5    8.79    0.69
 -16  -2  -5    9.57    0.71
 -16   2   6    0.02    0.34
 -16   2  -6   -0.04    0.32
 -16  -2   6    0.36    0.30
 -16  -2  -6    0.29    0.30
  16   2  -6    0.15    0.17
 -16   2   7    2.51    0.37
 -16   2  -7    1.68    0.34
  16  -2  -7    2.49    0.25
 -16  -2   7    2.07    0.34
 -16  -2  -7    1.82    0.32
  16   2  -7    1.88    0.22
 -16   2   8    0.03    0.27
 -16   2  -8   -0.05    0.26
  16  -2  -8    0.15    0.17
 -16  -2   8    0.03    0.25
 -16  -2  -8   -0.12    0.24
  16   2  -8    0.06    0.16
 -16  -2   9    2.97    0.33
 -16  -2  -9    3.38    0.32
 -16   2   9    2.74    0.30
 -16   2  -9    3.17    0.31
  16  -2  -9    3.57    0.28
  16   2  -9    3.30    0.26
  16  -2 -10    2.16    0.22
 -16  -2 -11    1.82    0.28
 -16   3   0    5.06    0.51
 -16  -3   0    3.99    0.41
 -16   3   1    5.34    0.52
 -16  -3   1    4.35    0.42
 -16   3   2    2.45    0.40
 -16   3  -2    1.35    0.36
 -16  -3   2    1.69    0.30
 -16  -3  -2    1.36    0.29
 -16   3   3   40.66    1.96
 -16   3  -3   39.83    1.94
 -16  -3   3   32.08    1.89
 -16  -3  -3   30.14    1.88
 -16   3   4    0.12    0.30
 -16   3  -4    0.47    0.30
 -16  -3   4   -0.10    0.22
 -16  -3  -4    0.03    0.23
 -16   3   5    0.91    0.30
 -16   3  -5    1.30    0.30
 -16  -3   5    0.77    0.23
 -16  -3  -5    0.81    0.22
 -16   3   6    7.10    0.50
 -16  -3   6    5.83    0.44
 -16  -3  -6    6.60    0.45
 -17   0   0    0.64    0.38
 -17   0   1   -0.20    0.36
 -17   0   2    2.58    0.43
 -17   0   3    0.14    0.36
 -17   0  -3    0.03    0.33
 -17   0   4   25.69    1.47
 -17   0  -4   23.91    1.44
 -17   0   5    0.41    0.33
 -17   0  -5    0.43    0.30
 -17   0   6   61.07    3.15
 -17   0  -6   56.44    3.13
 -17   0   7   -0.27    0.28
 -17   0  -7    0.31    0.25
 -17   0   8    0.16    0.23
 -17   0  -8    0.35    0.23
  17   0  -9   -0.04    0.16
  17   0 -10    0.16    0.15
  17   0 -11   -0.16    0.14
  17   0 -12    4.50    0.30
 -17   1   0    0.80    0.39
 -17  -1   0    0.34    0.34
 -17   1   1    6.70    0.61
 -17  -1   1    5.76    0.56
 -17   1  -2    7.29    0.64
 -17  -1   2    7.40    0.63
 -17   1   3    4.97    0.52
 -17   1  -3    4.85    0.48
 -17  -1   3    3.87    0.46
 -17  -1  -3    3.71    0.45
 -17   1   4   47.45    2.37
 -17   1  -4   42.84    2.33
 -17  -1   4   40.37    2.32
 -17  -1  -4   40.21    2.32
 -17   1   5    2.03    0.38
 -17   1  -5    2.75    0.37
 -17  -1   5    1.79    0.35
 -17  -1  -5    2.13    0.36
 -17   1  -6    9.77    0.66
 -17  -1   6    8.76    0.67
 -17  -1  -6    9.37    0.66
 -17   1   7    0.74    0.28
 -17   1  -7    0.64    0.25
 -17  -1   7    1.09    0.28
 -17  -1  -7    0.71    0.27
 -17   1   8    0.82    0.24
 -17   1  -8    0.51    0.22
 -17  -1   8    0.41    0.24
 -17  -1  -8    0.25    0.21
  17  -1  -8    0.24    0.16
  17   1  -8    0.33    0.17
  17  -1  -9   11.30    0.63
  17   1  -9   10.21    0.62
  17  -1 -10    0.95    0.17
  17   1 -10    0.51    0.15
 -17   2   0    0.16    0.37
 -17  -2   0    0.13    0.28
 -17   2   1   25.96    1.41
 -17  -2   1   21.32    1.33
 -17   2   2    1.82    0.40
 -17   2  -2    1.59    0.38
 -17  -2   2    1.84    0.33
 -17  -2  -2    1.23    0.31
 -17  -2  -3   19.91    1.28
 -17   2  -3   24.26    1.36
 -17  -2   3   23.40    1.33
 -17  -2  -3   23.37    1.33
 -17  -2  -4   23.47    1.40
 -17   2   4   28.61    1.48
 -17   2  -4   25.18    1.44
 -17  -2   4   24.90    1.42
 -17  -2  -4   25.16    1.42
 -17   2   5    0.35    0.29
 -17   2  -5    0.34    0.26
 -17  -2  -5    0.16    0.25
 -17  -2   5   -0.20    0.24
 -17  -2  -5   -0.12    0.23
 -17  -2   6   -0.13    0.23
 -17  -2  -6    0.07    0.22
 -17  -2  -6   -0.14    0.23
 -17   2   6    0.30    0.26
 -17   2  -6    0.14    0.23
 -17  -2  -7    1.81    0.28
 -18   0   0    1.86    0.33
 -18   0   1   -0.31    0.26
 -18   0   2    2.18    0.33
 -18   0  -2    1.95    0.31
 -18   0   3    0.06    0.26
 -18   0  -3    0.13    0.24
 -18   0   4    0.33    0.25
 -18   0  -4   -0.18    0.23
 -18   0   5    0.25    0.25
 -18   0  -5   -0.21    0.22
  18   0  -6    1.03    0.16
 -18   1   0   22.59    1.27
 -18  -1   0   21.26    1.25
 -18   1   1    1.38    0.30
 -18  -1   1    0.98    0.27
 -18   1   2    5.67    0.48
 -18   1  -2    6.09    0.47
 -18  -1   2    5.53    0.45
 -18  -1  -2    5.56    0.45
 -18   1   3   15.50    0.88
 -18   1  -3   13.91    0.85
 -18  -1   3   14.23    0.85
 -18  -1  -3   12.58    0.83
 -18   1   4    8.52    0.56
 -18   1  -4    7.38    0.54
 -18  -1   4    7.91    0.54
 -18  -1  -4    7.54    0.53
   0   0   0    0.00    0.00
TITL exp_40_auto_try1 in Pbca
REM Pbca (#61, found as Pcab in ba-c setting)
CELL 1.54184  15.176932   5.857568  25.271745  90.0000  90.0000  90.0000
ZERR    8.00   0.000447   0.000159   0.000662   0.0000   0.0000   0.0000
LATT  1
SYMM -x+1/2,-y, z+1/2
SYMM -x, y+1/2,-z+1/2
SYMM  x+1/2,-y+1/2,-z
SFAC C H
UNIT 128.00 112.00
REM  CrysAlisPro recorded range (K): Min=105.7; max=110.6; aver:108.1
TEMP -165
SIZE 0.05 0.07 0.12
TREF
HKLF 4
END
_computing_structure_solution     'SHELXT 2014/5 (Sheldrick, 2014)'
;
_shelx_hkl_checksum     70633
_shelx_res_file
;
TITL exp_40_auto_try1_a.res in Pbca
    exp_40_auto_try1.res
    created by SHELXL-2016/6 at 11:36:33 on 28-May-2023
REM Old TITL exp_40_auto_try1 in Pbca
REM SHELXT solution in Pbca
REM R1 0.141, Rweak 0.047, Alpha 0.037, Orientation as input
REM Formula found by SHELXT: C16
CELL 1.54184 15.1769 5.8576 25.2717 90 90 90
ZERR 8 0.0004 0.0002 0.0007 0 0 0
LATT 1
SYMM 0.5-X,-Y,0.5+Z
SYMM -X,0.5+Y,0.5-Z
SYMM 0.5+X,0.5-Y,-Z
SFAC C H
UNIT 128 112
L.S. 6 0 0
PLAN  5
SIZE 0.049 0.072 0.12
TEMP -165
BOND $H
list 4
fmap 2 53
acta
OMIT -3 137
OMIT 2 3 22
OMIT 2 3 21
OMIT 1 5 21
OMIT 2 4 22
OMIT 6 4 19
OMIT 3 4 21
OMIT 2 5 21
OMIT 3 5 20
OMIT 7 4 17
OMIT 4 5 20
OMIT 4 4 21
OMIT 1 5 20
OMIT 3 4 22
OMIT 5 4 20
OMIT 2 4 21
OMIT 2 5 20
OMIT 4 5 19
OMIT 3 5 19
OMIT 2 5 19
OMIT 0 4 22
REM <olex2.extras>
REM <HklSrc "%.\\exp_40_auto_try1.hkl">
REM </olex2.extras>
WGHT    0.067000    1.561700
FVAR       0.28008
C1    1    0.335836    0.449933    0.837696    11.00000    0.02029    0.02128 =
         0.02777   -0.00068   -0.00022    0.00001
AFIX  43
H1    2    0.304514    0.310583    0.833690    11.00000   -1.20000
AFIX   0
C2    1    0.352254    0.562543    0.887934    11.00000    0.02102    0.02655 =
         0.02613    0.00045   -0.00148    0.00417
C3    1    0.398274    0.759329    0.878250    11.00000    0.02625    0.02808 =
         0.02560   -0.00269   -0.00200   -0.00081
AFIX  43
H3    2    0.416965    0.865805    0.904289    11.00000   -1.20000
AFIX   0
C4    1    0.414359    0.779455    0.819948    11.00000    0.02454    0.02303 =
         0.02753   -0.00111    0.00035   -0.00297
AFIX  23
H4A   2    0.387308    0.920341    0.805653    11.00000   -1.20000
H4B   2    0.478272    0.781264    0.812124    11.00000   -1.20000
AFIX   0
C5    1    0.371606    0.571928    0.797075    11.00000    0.01522    0.02097 =
         0.02741    0.00071   -0.00053    0.00342
C6    1    0.370661    0.519431    0.740405    11.00000    0.01460    0.02105 =
         0.02625   -0.00071   -0.00054    0.00405
C7    1    0.331591    0.312440    0.721516    11.00000    0.01721    0.02045 =
         0.02879    0.00288    0.00095    0.00047
AFIX  43
H7    2    0.307475    0.207164    0.746172    11.00000   -1.20000
AFIX   0
C8    1    0.328348    0.263591    0.668826    11.00000    0.01855    0.01993 =
         0.03154   -0.00171   -0.00248   -0.00025
AFIX  43
H8    2    0.301906    0.124974    0.657483    11.00000   -1.20000
AFIX   0
C9    1    0.363616    0.415339    0.630579    11.00000    0.01786    0.02053 =
         0.02735   -0.00045   -0.00214    0.00382
C10   1    0.360123    0.371736    0.575557    11.00000    0.02686    0.02568 =
         0.02981   -0.00385   -0.00473    0.00134
AFIX  43
H10   2    0.332560    0.236549    0.563016    11.00000   -1.20000
AFIX   0
C11   1    0.396035    0.522271    0.540222    11.00000    0.03636    0.03444 =
         0.02260   -0.00133   -0.00344    0.00412
AFIX  43
H11   2    0.393374    0.490849    0.503378    11.00000   -1.20000
AFIX   0
C12   1    0.437057    0.724242    0.558298    11.00000    0.02975    0.03028 =
         0.02743    0.00609    0.00102    0.00163
AFIX  43
H12   2    0.462141    0.827380    0.533505    11.00000   -1.20000
AFIX   0
C13   1    0.440936    0.772287    0.610958    11.00000    0.02184    0.02238 =
         0.02919    0.00233    0.00070    0.00042
AFIX  43
H13   2    0.468654    0.908877    0.622521    11.00000   -1.20000
AFIX   0
C14   1    0.404165    0.621177    0.648698    11.00000    0.01593    0.01865 =
         0.02741   -0.00053   -0.00050    0.00341
C15   1    0.406488    0.666960    0.703706    11.00000    0.01714    0.01792 =
         0.02692   -0.00181   -0.00045    0.00044
AFIX  43
H15   2    0.433592    0.803662    0.715715    11.00000   -1.20000
AFIX   0
C16   1    0.324354    0.470293    0.939892    11.00000    0.03621    0.03204 =
         0.02507    0.00128   -0.00037   -0.00096
AFIX 137
H16A  2    0.260298    0.449195    0.940060    11.00000   -1.50000
H16B  2    0.340994    0.577529    0.967929    11.00000   -1.50000
H16C  2    0.353315    0.323142    0.946051    11.00000   -1.50000
AFIX   0
HKLF 4
REM  exp_40_auto_try1_a.res in Pbca
REM R1 =  0.0536 for    1781 Fo > 4sig(Fo)  and  0.0612 for all    2043 data
REM    146 parameters refined using      0 restraints
END
WGHT      0.0672      1.5572
REM Highest difference peak  0.239,  deepest hole -0.212,  1-sigma level  0.047
Q1    1   0.3548  0.4458  0.6016  11.00000  0.05    0.24
Q2    1   0.3956  0.5858  0.8849  11.00000  0.05    0.20
Q3    1   0.3717  0.5537  0.6415  11.00000  0.05    0.20
Q4    1   0.3990  0.4811  0.6414  11.00000  0.05    0.18
Q5    1   0.3777  0.4594  0.8178  11.00000  0.05    0.18
;
_shelx_res_checksum     88737
