# Supplementary material for: 1-Methyl-3-(naphthalen-2-yl)cyclo­penta­diene
Source: IUCrdata. 2023 Oct 10;8(Pt 10):x230856. doi: 10.1107/S2414314623008568 (PMC10626846; doi:10.1107/S2414314623008568)
Supplement: Supplementary file 2 [file x-08-x230856-Isup2.hkl]

data_I                                                                          
_shelx_title ' exp_40_auto_try1_a.res in Pbca'                                  
_shelx_refln_list_code          4                                               
_shelx_F_calc_maximum      364.56                                               
_exptl_crystal_F_000       880.00                                               
_reflns_d_resolution_high  0.8286                                               
                                                                                
loop_                                                                           
 _space_group_symop_operation_xyz                                               
 'x, y, z'                                                                      
 '-x+1/2, -y, z+1/2'                                                            
 '-x, y+1/2, -z+1/2'                                                            
 'x+1/2, -y+1/2, -z'                                                            
 '-x, -y, -z'                                                                   
 'x-1/2, y, -z-1/2'                                                             
 'x, -y-1/2, z-1/2'                                                             
 '-x-1/2, y-1/2, z'                                                             
                                                                                
_cell_length_a    15.1769                                                       
_cell_length_b     5.8576                                                       
_cell_length_c    25.2717                                                       
_cell_angle_alpha  90.000                                                       
_cell_angle_beta   90.000                                                       
_cell_angle_gamma  90.000                                                       
                                                                                
_shelx_F_squared_multiplier     1.000                                           
                                                                                
loop_                                                                           
 _refln_index_h                                                                 
 _refln_index_k                                                                 
 _refln_index_l                                                                 
 _refln_F_squared_calc                                                          
 _refln_F_squared_meas                                                          
 _refln_F_squared_sigma                                                         
 _refln_observed_status                                                         
   2   0   0        218.82        194.91        10.71 o                         
   4   0   0     132900.44     127465.59      6503.05 o                         
   6   0   0        216.54        197.59        13.39 o                         
   8   0   0          7.42         -1.78         6.12 o                         
  10   0   0        334.66        402.96        23.33 o                         
  12   0   0       1229.68       1587.49        84.39 o                         
  14   0   0         24.36         22.95         8.16 o                         
  16   0   0         63.82         71.39         8.16 o                         
  18   0   0         16.00         23.71         4.21 o                         
   2   1   0       8710.00       8380.64       303.50 o                         
   4   1   0      66289.77      66972.28      3417.31 o                         
   6   1   0          0.13          6.50         3.82 o                         
   8   1   0      10602.92      11823.06       428.75 o                         
  10   1   0          0.12          1.87         4.50 o                         
  12   1   0         35.73         46.97        12.75 o                         
  14   1   0          2.54          7.84         4.77 o                         
  16   1   0         98.35        103.17         6.66 o                         
  18   1   0        240.06        279.62        11.36 o                         
   0   2   0        810.93        656.51        36.46 o                         
   2   2   0       4944.81       4999.64       181.68 o                         
   4   2   0       2468.19       2915.43       151.19 o                         
   6   2   0       4171.87       4458.49       112.02 o                         
   8   2   0       7102.12       7205.05       259.87 o                         
  10   2   0        208.84        269.41        12.63 o                         
  12   2   0       1357.30       1398.10        54.14 o                         
  14   2   0         63.15         78.14         9.05 o                         
  16   2   0         67.75         85.91        12.68 o                         
   2   3   0        237.34        238.02         6.35 o                         
   4   3   0       2251.89       2425.24        55.58 o                         
   6   3   0        744.74        701.37        16.99 o                         
   8   3   0         55.98         48.55         5.14 o                         
  10   3   0        291.52        282.01        13.12 o                         
  12   3   0        445.48        485.06        28.05 o                         
  14   3   0         27.10         25.95         3.61 o                         
  16   3   0         60.90         57.01         6.82 o                         
   0   4   0       2618.58       2781.26        84.96 o                         
   2   4   0         40.40         40.00         2.78 o                         
   4   4   0         57.39         74.10         3.83 o                         
   6   4   0          4.30          1.27         1.84 o                         
   8   4   0       1071.58       1045.91        37.43 o                         
  10   4   0          9.36          6.96         2.87 o                         
  12   4   0        150.61        137.37         6.62 o                         
  14   4   0        181.23        175.41        10.96 o                         
   2   5   0        428.38        479.63        22.01 o                         
   4   5   0        764.55        781.51        20.13 o                         
   6   5   0        254.71        232.15        10.84 o                         
   8   5   0          7.20          5.35         4.46 o                         
  10   5   0        569.10        557.72        30.72 o                         
  12   5   0        501.87        509.13        19.05 o                         
   0   6   0        584.70        671.05        36.71 o                         
   2   6   0         13.81         16.06         4.46 o                         
   4   6   0        143.84        144.96         7.08 o                         
   6   6   0         10.55         22.82         4.08 o                         
   8   6   0          1.06          1.91         2.93 o                         
   2   7   0          2.03         -0.42         1.58 o                         
   1   1   1       1324.06       1202.63        62.72 o                         
   2   1   1      45755.98      45037.60      1326.81 o                         
   3   1   1        540.43        483.63        18.43 o                         
   4   1   1       3192.44       3245.32        98.80 o                         
   5   1   1       8193.31       8404.50       248.82 o                         
   6   1   1       8675.25       9690.63       285.22 o                         
   7   1   1        206.99        211.26        12.24 o                         
   8   1   1       1061.45       1145.40        35.39 o                         
   9   1   1       2214.72       2501.95        76.32 o                         
  10   1   1        237.41        305.47        11.75 o                         
  11   1   1          1.35         -0.86         4.18 o                         
  12   1   1        126.08        134.38        20.97 o                         
  13   1   1         61.15         90.90         6.72 o                         
  14   1   1          0.51          1.09         4.55 o                         
  15   1   1          8.37          6.55         4.46 o                         
  16   1   1         18.56         17.95         4.78 o                         
  17   1   1         69.18         79.36         5.99 o                         
  18   1   1         14.24         15.21         2.56 o                         
   0   2   1         88.05         63.74         7.14 o                         
   1   2   1         69.25         54.94         6.76 o                         
   2   2   1        549.92        576.07        15.70 o                         
   3   2   1         14.44         20.44         2.11 o                         
   4   2   1        240.64        264.37        12.80 o                         
   5   2   1       1778.34       1780.17        40.97 o                         
   6   2   1       2568.59       2657.91        55.34 o                         
   7   2   1        186.87        179.96         6.07 o                         
   8   2   1        459.26        495.11        25.30 o                         
   9   2   1       2566.57       2638.91       116.77 o                         
  10   2   1        953.49       1067.44        33.98 o                         
  11   2   1         37.38         48.32         4.72 o                         
  12   2   1        112.95        108.55         7.20 o                         
  13   2   1       1117.39       1213.91        47.91 o                         
  14   2   1          6.49          9.39         4.65 o                         
  15   2   1         18.61         23.85         4.43 o                         
  16   2   1         13.61         23.40         4.07 o                         
  17   2   1        242.75        302.54        29.57 o                         
   1   3   1        654.30        650.12        12.72 o                         
   2   3   1         44.21         39.86         1.54 o                         
   3   3   1       1301.11       1326.01        31.85 o                         
   4   3   1          1.39          0.97         1.16 o                         
   5   3   1         22.36         18.83         1.41 o                         
   6   3   1         41.12         45.99         1.94 o                         
   7   3   1         91.98        102.81         3.16 o                         
   8   3   1        122.18        139.02         4.97 o                         
   9   3   1        373.67        407.60        24.48 o                         
  10   3   1        344.67        336.71        14.97 o                         
  11   3   1         66.24         61.21        10.07 o                         
  12   3   1        172.47        180.99         7.68 o                         
  13   3   1        213.94        188.84         7.31 o                         
  14   3   1        410.72        429.32        17.34 o                         
  15   3   1         21.79         26.65         4.57 o                         
  16   3   1         61.31         61.07         6.31 o                         
   0   4   1        842.25        829.21        20.73 o                         
   1   4   1          5.73          8.30         1.51 o                         
   2   4   1          0.36          2.16         1.51 o                         
   3   4   1        276.27        267.92         9.46 o                         
   4   4   1        338.20        329.82         6.83 o                         
   5   4   1          9.95          4.18         1.47 o                         
   6   4   1         52.77         47.37         1.97 o                         
   7   4   1        261.36        237.60         5.93 o                         
   8   4   1         38.31         29.49         2.34 o                         
   9   4   1        134.54        113.87         5.03 o                         
  10   4   1         59.87         55.10         3.86 o                         
  11   4   1          4.07          4.54         2.20 o                         
  12   4   1         36.68         33.24         5.42 o                         
  13   4   1        283.70        228.66        11.86 o                         
  14   4   1          3.01          4.33         3.31 o                         
  15   4   1        127.82        138.44         9.18 o                         
   1   5   1         11.96         11.57         2.13 o                         
   2   5   1         37.95         33.45         2.62 o                         
   3   5   1         22.02         23.72         2.66 o                         
   4   5   1        403.87        415.80         8.54 o                         
   5   5   1         53.49         56.31         2.68 o                         
   6   5   1         90.73         88.07         3.18 o                         
   7   5   1         65.36         58.98         3.39 o                         
   8   5   1        122.14        121.40         6.49 o                         
   9   5   1         17.84         26.19         3.43 o                         
  10   5   1        122.78         96.73         5.41 o                         
  11   5   1         69.64         68.93         4.42 o                         
  12   5   1         44.40         68.18         3.26 o                         
   0   6   1        392.35        440.22        19.19 o                         
   1   6   1        116.80        131.38         6.85 o                         
   2   6   1          0.00          1.72         3.06 o                         
   3   6   1         28.49         35.74         3.11 o                         
   4   6   1          3.35          5.83         2.00 o                         
   5   6   1         41.68         45.56         2.54 o                         
   6   6   1          4.22          3.22         2.52 o                         
   7   6   1          0.16          2.55         2.39 o                         
   8   6   1        531.58        587.77        22.37 o                         
   9   6   1          0.34         -2.97         1.98 o                         
   1   7   1         25.20         29.32         1.64 o                         
   2   7   1          0.07         -0.29         1.29 o                         
   0   0   2       9372.95       8583.24       438.02 o                         
   1   0   2        533.85        518.07        26.77 o                         
   2   0   2        681.28        651.05        19.55 o                         
   3   0   2       5914.42       5618.26       203.27 o                         
   4   0   2       5133.26       5476.14       162.09 o                         
   5   0   2       2144.06       2243.11        67.17 o                         
   6   0   2        324.48        330.74        17.66 o                         
   7   0   2         28.78         23.72         8.67 o                         
   8   0   2        263.29        333.10        25.56 o                         
   9   0   2          8.02         14.53         7.39 o                         
  10   0   2        233.94        250.14        12.34 o                         
  11   0   2         35.46         43.60         7.39 o                         
  12   0   2        137.37        192.62        14.02 o                         
  13   0   2        384.05        462.62        27.79 o                         
  14   0   2         45.43         59.66         8.80 o                         
  15   0   2        108.86        116.64        10.58 o                         
  16   0   2         37.53         50.23         7.27 o                         
  17   0   2         28.44         32.89         5.48 o                         
  18   0   2         27.31         26.31         2.88 o                         
   1   1   2        319.06        307.20        11.89 o                         
   2   1   2        132.87        128.60         4.49 o                         
   3   1   2      12015.12      12576.50       642.75 o                         
   4   1   2       2375.37       2571.16        65.95 o                         
   5   1   2          0.84          1.15         1.93 o                         
   6   1   2       2652.72       2759.81        81.42 o                         
   7   1   2       4364.30       4622.21       118.14 o                         
   8   1   2       1657.41       1846.98        55.82 o                         
   9   1   2        245.72        268.72        11.78 o                         
  10   1   2        701.40        823.94        27.04 o                         
  11   1   2         13.96         11.20         4.39 o                         
  12   1   2         74.62         89.87         7.78 o                         
  13   1   2         11.36         15.77         4.73 o                         
  14   1   2         12.56         15.84         5.00 o                         
  15   1   2         42.14         44.76         5.32 o                         
  16   1   2        374.80        428.13        27.09 o                         
  17   1   2         87.49         93.65         5.72 o                         
  18   1   2         74.89         72.84         2.94 o                         
   0   2   2       1699.90       1422.91        75.34 o                         
   1   2   2       3828.68       3406.73       176.56 o                         
   2   2   2        543.30        570.73        25.66 o                         
   3   2   2        142.05        137.68         4.70 o                         
   4   2   2         23.03         33.56         2.46 o                         
   5   2   2        621.97        685.88        15.02 o                         
   6   2   2         13.93         16.82         1.40 o                         
   7   2   2       6696.33       6956.50       178.20 o                         
   8   2   2        815.40        829.93        31.75 o                         
   9   2   2         68.97         72.96         5.32 o                         
  10   2   2        962.63       1019.84        32.59 o                         
  11   2   2       2592.27       2715.72        82.17 o                         
  12   2   2       1645.22       1859.06        70.99 o                         
  13   2   2         36.85         35.75         5.78 o                         
  14   2   2        698.96        753.06        29.61 o                         
  15   2   2         93.14        127.21         9.56 o                         
  16   2   2        607.49        736.98        40.86 o                         
  17   2   2         22.55         20.82         2.23 o                         
   1   3   2         10.17         10.68         1.36 o                         
   2   3   2       1486.34       1600.41        27.56 o                         
   3   3   2         68.38         48.56         2.41 o                         
   4   3   2        135.16        115.09         4.47 o                         
   5   3   2         37.81         27.44         1.53 o                         
   6   3   2         53.22         58.29         2.21 o                         
   7   3   2        573.23        579.54        11.28 o                         
   8   3   2        191.01        183.29        12.07 o                         
   9   3   2        113.09        111.56         6.95 o                         
  10   3   2         24.44         28.40         7.08 o                         
  11   3   2       4716.78       4730.05       139.38 o                         
  12   3   2         35.39         45.29         3.99 o                         
  13   3   2         23.46         15.42         5.86 o                         
  14   3   2        295.03        285.62        12.35 o                         
  15   3   2       2904.13       2981.14       146.85 o                         
  16   3   2         26.88         22.12         2.80 o                         
   0   4   2         19.15         20.94         2.30 o                         
   1   4   2        511.59        547.23        10.49 o                         
   2   4   2        131.39        147.07         3.73 o                         
   3   4   2        404.33        439.78        13.19 o                         
   4   4   2         16.72         16.25         1.65 o                         
   5   4   2        426.82        454.35         9.97 o                         
   6   4   2        495.20        467.37        13.09 o                         
   7   4   2        866.07        811.56        16.13 o                         
   8   4   2        130.09        118.06         4.23 o                         
   9   4   2         11.74         12.48         2.44 o                         
  10   4   2        209.39        191.44        11.28 o                         
  11   4   2        159.44        142.34         7.12 o                         
  12   4   2         26.27         27.00         3.34 o                         
  13   4   2        303.36        280.80        13.83 o                         
  14   4   2        112.88         97.27         7.14 o                         
  15   4   2        361.51        367.85        14.51 o                         
   1   5   2        143.12        145.44         4.28 o                         
   2   5   2         74.67         90.04         3.28 o                         
   3   5   2        161.47        170.94         5.07 o                         
   4   5   2        101.51        102.40         3.54 o                         
   5   5   2        542.47        506.59        10.85 o                         
   6   5   2          9.88         10.24         1.78 o                         
   7   5   2         26.49         22.95         3.61 o                         
   8   5   2         29.82         32.34         3.45 o                         
   9   5   2        555.65        482.36        15.50 o                         
  10   5   2        136.91        121.20         6.17 o                         
  11   5   2        137.11        129.50         6.26 o                         
  12   5   2          1.17          5.13         2.19 o                         
   0   6   2          9.07          8.03         3.70 o                         
   1   6   2         15.91         21.06         5.74 o                         
   2   6   2         14.28         21.43         3.42 o                         
   3   6   2         93.91        107.57         4.87 o                         
   4   6   2          0.00          1.99         1.87 o                         
   5   6   2         26.20         30.10         2.24 o                         
   6   6   2         21.78         37.26         5.99 o                         
   7   6   2        358.14        350.53        13.88 o                         
   8   6   2         13.81         11.88         2.21 o                         
   9   6   2         11.55         11.60         3.06 o                         
   1   7   2         89.65         94.81         3.12 o                         
   2   7   2          3.43          6.59         1.35 o                         
   1   1   3         10.59         12.58         2.45 o                         
   2   1   3       3653.35       3569.18        91.50 o                         
   3   1   3        342.06        348.01        11.00 o                         
   4   1   3       1427.64       1346.46        34.99 o                         
   5   1   3        156.61        176.21         8.02 o                         
   6   1   3         72.83         62.02         4.59 o                         
   7   1   3        426.63        473.84        11.65 o                         
   8   1   3        251.16        261.08         8.07 o                         
   9   1   3         86.98         97.30         5.04 o                         
  10   1   3        216.50        262.48        11.61 o                         
  11   1   3        254.02        275.58        17.57 o                         
  12   1   3         29.41         29.14         7.27 o                         
  13   1   3          0.57          3.98         3.03 o                         
  14   1   3        214.77        257.03         8.62 o                         
  15   1   3         11.29          7.40         3.01 o                         
  16   1   3          5.42          6.13         2.75 o                         
  17   1   3         48.76         55.69         4.12 o                         
  18   1   3        177.67        179.61         5.96 o                         
   0   2   3       2542.44       2154.37        79.68 o                         
   1   2   3          2.39          1.73         2.47 o                         
   2   2   3          1.46          3.26         1.88 o                         
   3   2   3        485.69        505.47        15.91 o                         
   4   2   3       1047.69       1149.37        31.03 o                         
   5   2   3        845.38        909.59        19.70 o                         
   6   2   3          0.25          2.87         1.15 o                         
   7   2   3        482.96        487.30        16.26 o                         
   8   2   3        759.24        815.28        21.92 o                         
   9   2   3       1643.45       1613.38        72.99 o                         
  10   2   3         34.07         36.68         3.17 o                         
  11   2   3         48.60         52.03         4.53 o                         
  12   2   3        447.92        511.47        17.73 o                         
  13   2   3       1024.00       1106.65        35.34 o                         
  14   2   3         89.83        121.06         5.14 o                         
  15   2   3        130.59        155.21         6.40 o                         
  16   2   3        143.94        144.59         5.26 o                         
  17   2   3        293.22        290.53        10.19 o                         
   1   3   3       2537.93       2464.36        40.44 o                         
   2   3   3        189.41        192.94         3.97 o                         
   3   3   3        974.56       1068.65        34.34 o                         
   4   3   3         96.04        117.52         2.95 o                         
   5   3   3       1274.38       1244.57        23.22 o                         
   6   3   3        328.15        285.45         6.30 o                         
   7   3   3          0.56          2.77         1.27 o                         
   8   3   3         11.50          7.54         2.10 o                         
   9   3   3         84.47         71.66         3.50 o                         
  10   3   3        917.79        862.90        26.66 o                         
  11   3   3        846.76        864.43        32.95 o                         
  12   3   3        430.97        413.74        12.36 o                         
  13   3   3         84.83         71.12         4.32 o                         
  14   3   3        486.77        522.20        16.93 o                         
  15   3   3        770.13        817.56        20.20 o                         
  16   3   3        474.06        460.46        33.62 o                         
   0   4   3        346.12        356.09        10.72 o                         
   1   4   3        126.43        111.72         3.02 o                         
   2   4   3        151.27        143.34         3.56 o                         
   3   4   3        748.74        756.57        15.14 o                         
   4   4   3         58.65         76.25         2.71 o                         
   5   4   3          2.16          2.00         1.50 o                         
   6   4   3        397.54        402.09         8.77 o                         
   7   4   3       1318.31       1246.58        26.67 o                         
   8   4   3          0.11         -0.33         1.65 o                         
   9   4   3         16.31         15.19         2.15 o                         
  10   4   3         83.68         84.47         6.54 o                         
  11   4   3        388.75        345.50        21.10 o                         
  12   4   3         12.28         12.10         1.90 o                         
  13   4   3         64.80         56.46         2.77 o                         
  14   4   3          4.07          2.29         2.68 o                         
   1   5   3          7.57          6.44         2.06 o                         
   2   5   3        547.72        605.05        11.92 o                         
   3   5   3        145.84        151.75         3.96 o                         
   4   5   3         67.92         57.49         2.54 o                         
   5   5   3         63.70         65.42         3.29 o                         
   6   5   3        314.74        302.80         7.48 o                         
   7   5   3         31.31         25.10         2.41 o                         
   8   5   3        164.57        128.49         7.87 o                         
   9   5   3         34.52         34.77         2.86 o                         
  10   5   3         48.65         42.23         2.89 o                         
  11   5   3         82.32         84.08         4.73 o                         
  12   5   3        105.89         88.92         5.15 o                         
   0   6   3         17.06         22.99         3.59 o                         
   1   6   3        111.34        121.69         6.49 o                         
   2   6   3          0.79          2.96         3.01 o                         
   3   6   3         75.80         80.57         4.09 o                         
   4   6   3         18.64         23.08         2.62 o                         
   5   6   3          3.12          5.94         1.77 o                         
   6   6   3         27.93         36.52         3.14 o                         
   7   6   3          0.01         -1.33         2.01 o                         
   8   6   3          0.01          0.25         1.83 o                         
   9   6   3          1.69          1.78         2.68 o                         
   1   7   3         18.96         21.67         2.93 o                         
   0   0   4      14424.12      14212.31       512.50 o                         
   1   0   4         89.75         62.72         4.33 o                         
   2   0   4        442.68        371.22        19.63 o                         
   3   0   4       9380.50       8070.02       412.52 o                         
   4   0   4       1754.01       1909.24        99.05 o                         
   5   0   4       1789.66       1761.45        64.72 o                         
   6   0   4          9.39          2.73         3.25 o                         
   7   0   4       1122.90       1418.58        76.23 o                         
   8   0   4        164.74        200.78        16.06 o                         
   9   0   4        750.30        837.05        41.11 o                         
  10   0   4        339.24        428.03        14.86 o                         
  11   0   4         11.64         15.30         4.42 o                         
  12   0   4        211.74        272.80        12.57 o                         
  13   0   4       2172.62       2631.22        97.35 o                         
  14   0   4        137.17        162.47        16.00 o                         
  15   0   4          8.59          9.12         4.19 o                         
  16   0   4        282.78        316.35        22.50 o                         
  17   0   4        349.17        316.32        13.11 o                         
  18   0   4          1.74          0.82         3.25 o                         
   1   1   4       3929.19       3387.64       123.27 o                         
   2   1   4       1784.22       1795.61        68.82 o                         
   3   1   4         10.34         11.48         1.51 o                         
   4   1   4       2283.35       2447.00        89.55 o                         
   5   1   4        414.50        394.49        15.91 o                         
   6   1   4        163.70        165.58         6.42 o                         
   7   1   4        457.04        529.55        13.87 o                         
   8   1   4        451.80        495.03        15.35 o                         
   9   1   4       1660.89       1792.55        46.87 o                         
  10   1   4        338.63        380.71        14.57 o                         
  11   1   4         27.25         30.38         4.04 o                         
  12   1   4         61.39         82.83         5.55 o                         
  13   1   4         13.23         11.85         3.00 o                         
  14   1   4         76.54         96.90         4.76 o                         
  15   1   4         16.07         14.77         2.98 o                         
  16   1   4        146.04        159.77         6.83 o                         
  17   1   4        558.80        546.43        17.96 o                         
   0   2   4       2301.68       2037.99        75.49 o                         
   1   2   4        202.30        216.90         6.26 o                         
   2   2   4       1246.68       1306.65        34.92 o                         
   3   2   4         91.49        106.09         4.49 o                         
   4   2   4        730.99        790.25        69.86 o                         
   5   2   4       3207.62       3089.02        64.55 o                         
   6   2   4       2527.80       2637.83        47.81 o                         
   7   2   4        161.33        137.49         4.92 o                         
   8   2   4         77.82         69.78         3.78 o                         
   9   2   4         90.46         94.71         5.70 o                         
  10   2   4        445.82        467.74        17.78 o                         
  11   2   4        166.85        167.90         6.74 o                         
  12   2   4        264.88        265.16         8.54 o                         
  13   2   4        541.25        541.76        30.02 o                         
  14   2   4         88.70        107.15         4.71 o                         
  15   2   4         23.76         28.53         3.03 o                         
  16   2   4        236.85        249.49         9.28 o                         
  17   2   4        306.90        325.23         8.21 o                         
   1   3   4       2061.13       2025.79        39.68 o                         
   2   3   4       2355.22       2523.38        45.98 o                         
   3   3   4        128.00        133.55         5.53 o                         
   4   3   4         98.32        107.35         3.06 o                         
   5   3   4         10.04         21.29         1.44 o                         
   6   3   4        344.32        329.38         8.67 o                         
   7   3   4        162.38        152.16         6.23 o                         
   8   3   4          0.45          2.38         2.67 o                         
   9   3   4       1316.17       1351.81        84.77 o                         
  10   3   4        117.81        106.81        18.10 o                         
  11   3   4        158.94        163.80        11.41 o                         
  12   3   4         44.77         46.40         3.26 o                         
  13   3   4        583.12        579.09        18.28 o                         
  14   3   4        264.42        253.14         9.05 o                         
  15   3   4         95.53         85.85         3.31 o                         
  16   3   4          1.27          1.35         1.62 o                         
   0   4   4         75.89         70.56         3.85 o                         
   1   4   4         10.89          5.52         1.42 o                         
   2   4   4         31.22         32.94         2.02 o                         
   3   4   4       1346.26       1358.79        23.41 o                         
   4   4   4        333.05        313.38         7.33 o                         
   5   4   4       1652.46       1624.86        30.80 o                         
   6   4   4         16.36         21.34         1.64 o                         
   7   4   4        577.46        545.22        19.72 o                         
   8   4   4        664.79        638.23        43.13 o                         
   9   4   4        704.02        607.45        37.67 o                         
  10   4   4          0.76          2.05         2.13 o                         
  11   4   4          0.04          2.43         2.18 o                         
  12   4   4        171.03        158.47        14.46 o                         
  13   4   4         41.56         34.69         2.77 o                         
  14   4   4         81.39         68.97         5.48 o                         
   1   5   4       1396.74       1520.55        31.43 o                         
   2   5   4         22.70         24.14         2.14 o                         
   3   5   4        158.11        156.40         5.56 o                         
   4   5   4        286.86        303.95         7.14 o                         
   5   5   4        593.78        599.19        13.31 o                         
   6   5   4         74.31         73.20         3.05 o                         
   7   5   4        153.44        132.42         4.56 o                         
   8   5   4         52.29         59.82         4.32 o                         
   9   5   4         12.96          7.16         2.25 o                         
  10   5   4          4.52          4.75         2.05 o                         
  11   5   4         91.30         79.40         8.35 o                         
  12   5   4         26.48         23.34         2.03 o                         
   0   6   4       2156.46       2459.95       127.73 o                         
   1   6   4        121.09        137.29         9.69 o                         
   2   6   4          1.06          0.18         2.97 o                         
   3   6   4        292.74        321.20        10.82 o                         
   4   6   4        868.44        953.57        29.29 o                         
   5   6   4         17.64         21.54         4.46 o                         
   6   6   4          7.98          5.99         3.57 o                         
   7   6   4         22.66         16.32         3.57 o                         
   8   6   4         26.62         20.27         3.44 o                         
   9   6   4         28.01         33.02         3.57 o                         
   1   1   5        348.87        307.65         8.42 o                         
   2   1   5       2093.72       2012.94        72.28 o                         
   3   1   5          9.74         10.79         2.87 o                         
   4   1   5          0.16         -0.12         2.18 o                         
   5   1   5          4.13          5.68         2.05 o                         
   6   1   5         93.62         98.22         4.65 o                         
   7   1   5        387.77        436.23        10.79 o                         
   8   1   5         70.96         78.19         3.69 o                         
   9   1   5         34.30         51.36         3.64 o                         
  10   1   5        103.04        118.22         4.64 o                         
  11   1   5        556.59        667.60        25.24 o                         
  12   1   5         88.10        106.31         4.84 o                         
  13   1   5         38.38         55.08         3.62 o                         
  14   1   5        286.65        313.17         9.80 o                         
  15   1   5        335.70        360.57        10.88 o                         
  16   1   5         19.24         22.55         2.73 o                         
  17   1   5         25.03         28.34         2.32 o                         
   0   2   5          3.27          1.47         3.29 o                         
   1   2   5        866.92        763.14        18.78 o                         
   2   2   5         77.77         59.31         2.58 o                         
   3   2   5       1436.83       1477.99        38.42 o                         
   4   2   5          1.02         -0.64         1.47 o                         
   5   2   5         70.78         77.74         2.61 o                         
   6   2   5          0.01          1.98         1.90 o                         
   7   2   5        217.34        260.25         8.46 o                         
   8   2   5          0.15          2.45         1.86 o                         
   9   2   5         33.97         43.11         6.76 o                         
  10   2   5         61.68         70.89         5.92 o                         
  11   2   5         30.37         37.72         2.98 o                         
  12   2   5         76.46         81.83         3.88 o                         
  13   2   5         20.24         16.16         3.99 o                         
  14   2   5         36.15         41.90         3.23 o                         
  15   2   5        378.28        424.71        12.25 o                         
  16   2   5        113.80        121.22         4.54 o                         
  17   2   5          0.00          1.16         1.43 o                         
   1   3   5        169.13        140.31         3.98 o                         
   2   3   5        189.15        200.23         5.53 o                         
   3   3   5          9.51          2.07         1.31 o                         
   4   3   5          3.11          4.43         1.41 o                         
   5   3   5         16.52         14.47         1.69 o                         
   6   3   5        210.35        224.48         5.08 o                         
   7   3   5        300.94        276.16        11.30 o                         
   8   3   5        380.06        336.48        16.27 o                         
   9   3   5         63.37         57.14         5.53 o                         
  10   3   5        193.84        174.16        12.43 o                         
  11   3   5        459.45        436.16        25.81 o                         
  12   3   5        432.08        418.65        16.08 o                         
  13   3   5         32.96         34.29         2.68 o                         
  14   3   5         55.84         63.85         4.36 o                         
  15   3   5        210.23        207.98         5.77 o                         
  16   3   5         10.93         12.04         1.62 o                         
   0   4   5         65.60         76.50         3.63 o                         
   1   4   5         90.28        104.28         3.33 o                         
   2   4   5         74.41         82.94         2.74 o                         
   3   4   5        254.00        232.82         5.98 o                         
   4   4   5        358.00        324.10         8.03 o                         
   5   4   5        784.89        745.03        15.80 o                         
   6   4   5        373.31        366.08         8.70 o                         
   7   4   5        522.33        449.77        23.21 o                         
   8   4   5        402.07        335.91        14.95 o                         
   9   4   5        273.17        222.82        24.32 o                         
  10   4   5         69.57         56.05         4.19 o                         
  11   4   5        191.44        128.22        11.09 o                         
  12   4   5         28.40         28.15         1.97 o                         
  13   4   5          5.00          4.08         1.45 o                         
  14   4   5          0.30          3.75         1.93 o                         
   1   5   5        962.50        965.67        22.50 o                         
   2   5   5       1886.79       1997.28        48.05 o                         
   3   5   5        523.36        573.63        12.26 o                         
   4   5   5        192.93        187.60         5.00 o                         
   5   5   5        193.27        180.17         4.79 o                         
   6   5   5        237.74        215.83         5.74 o                         
   7   5   5         25.65         24.51         3.52 o                         
   8   5   5         68.60         62.92         3.52 o                         
   9   5   5         11.43         11.24         2.23 o                         
  10   5   5          9.00         10.91         2.13 o                         
  11   5   5          3.11          5.02         1.38 o                         
  12   5   5          1.62          2.45         1.48 o                         
   0   6   5       1435.95       1674.94        87.58 o                         
   1   6   5          6.23          9.40         3.06 o                         
   2   6   5        120.14        134.09         6.71 o                         
   3   6   5         73.62         85.26         4.10 o                         
   4   6   5        565.01        640.56        19.94 o                         
   5   6   5        158.04        161.26        10.71 o                         
   6   6   5        262.29        266.68        15.68 o                         
   7   6   5         15.36         20.27         3.57 o                         
   8   6   5         10.18         14.28         3.19 o                         
   9   6   5         36.67         28.68         3.19 o                         
   0   0   6        123.51        136.90         5.54 o                         
   1   0   6       1072.66       1109.83        57.49 o                         
   2   0   6          0.18          2.75         1.62 o                         
   3   0   6       2222.38       2250.78       234.69 o                         
   4   0   6         15.07         21.54         4.59 o                         
   5   0   6         82.50        105.55         8.67 o                         
   6   0   6        370.39        486.71        27.66 o                         
   7   0   6        300.28        315.51        19.38 o                         
   8   0   6        260.68        301.82        21.80 o                         
   9   0   6        576.36        608.34        32.83 o                         
  10   0   6       1948.34       2314.08        71.49 o                         
  11   0   6         30.75         49.63         4.48 o                         
  12   0   6       1387.34       1678.73        62.69 o                         
  13   0   6        979.90       1154.23        44.03 o                         
  14   0   6        630.89        695.30        27.58 o                         
  15   0   6         84.25        100.46         6.49 o                         
  16   0   6        861.22        830.22        31.73 o                         
  17   0   6        771.19        749.97        29.51 o                         
   1   1   6        364.64        386.27        12.36 o                         
   2   1   6        141.70        128.95         6.06 o                         
   3   1   6          5.63          3.74         2.66 o                         
   4   1   6        187.58        175.73         6.38 o                         
   5   1   6       1716.70       1763.16        53.51 o                         
   6   1   6       1159.01       1231.26        37.68 o                         
   7   1   6         84.76         84.52         4.19 o                         
   8   1   6        613.05        741.66        30.48 o                         
   9   1   6        620.18        651.94        24.15 o                         
  10   1   6        127.20        128.25         4.75 o                         
  11   1   6          5.66          7.80         2.51 o                         
  12   1   6        153.34        187.95         6.16 o                         
  13   1   6          3.02          6.13         2.71 o                         
  14   1   6        230.83        239.96         7.93 o                         
  15   1   6          1.27          1.65         2.58 o                         
  16   1   6        186.76        179.86         5.99 o                         
  17   1   6        147.12        118.86         4.88 o                         
   0   2   6        458.91        367.52        15.41 o                         
   1   2   6       1543.65       1427.96        37.65 o                         
   2   2   6        349.97        308.27         7.60 o                         
   3   2   6         31.22         42.77         2.39 o                         
   4   2   6        307.07        374.58        10.37 o                         
   5   2   6        375.99        373.47        10.70 o                         
   6   2   6        123.50        127.90         4.60 o                         
   7   2   6         45.22         43.15         2.43 o                         
   8   2   6        150.47        171.68         5.92 o                         
   9   2   6         58.72         41.82         3.76 o                         
  10   2   6        173.60        153.78         6.66 o                         
  11   2   6          1.91          4.80         2.10 o                         
  12   2   6         17.09         14.47         2.23 o                         
  13   2   6        175.52        170.10         6.20 o                         
  14   2   6         15.39         16.43         3.68 o                         
  15   2   6         62.26         60.77         3.50 o                         
  16   2   6          0.01          2.04         1.47 o                         
  17   2   6          0.14          0.54         1.33 o                         
   1   3   6          6.23          6.23         1.26 o                         
   2   3   6        131.41        123.35         3.70 o                         
   3   3   6        345.67        363.33         7.69 o                         
   4   3   6         88.90         98.50         5.55 o                         
   5   3   6        510.86        422.86        11.77 o                         
   6   3   6         90.96         91.58         3.37 o                         
   7   3   6        151.36        159.79         6.46 o                         
   8   3   6          4.35          2.78         4.18 o                         
   9   3   6        663.89        623.09        28.98 o                         
  10   3   6         33.62         36.45         3.68 o                         
  11   3   6         65.13         64.42         4.75 o                         
  12   3   6          8.14         14.39         3.29 o                         
  13   3   6        194.22        187.91         6.85 o                         
  14   3   6         81.04         72.45         4.10 o                         
  15   3   6         32.38         31.56         2.42 o                         
  16   3   6        101.87         82.88         4.11 o                         
   0   4   6         38.59         35.05         3.30 o                         
   1   4   6        281.07        282.23         7.75 o                         
   2   4   6        150.73        154.85         4.51 o                         
   3   4   6        534.85        525.32        11.91 o                         
   4   4   6          0.02          1.27         1.60 o                         
   5   4   6        152.98        137.30         4.70 o                         
   6   4   6        406.06        406.20        10.22 o                         
   7   4   6        645.24        562.57        26.10 o                         
   8   4   6          4.36          2.97         1.95 o                         
   9   4   6         13.86         16.94         2.07 o                         
  10   4   6         40.68         34.02         2.73 o                         
  11   4   6        236.65        165.10        10.77 o                         
  12   4   6        190.53        156.85        10.41 o                         
  13   4   6         11.18         10.16         3.12 o                         
  14   4   6          0.20          0.47         2.30 o                         
   1   5   6         85.36         94.01         5.29 o                         
   2   5   6       1392.84       1504.61        31.04 o                         
   3   5   6        354.50        325.80         8.54 o                         
   4   5   6        111.02        113.77         3.94 o                         
   5   5   6          5.90          5.34         1.90 o                         
   6   5   6        117.81        132.31         3.86 o                         
   7   5   6        127.42        106.16         5.82 o                         
   8   5   6        373.65        327.27        13.83 o                         
   9   5   6          0.63          0.75         2.02 o                         
  10   5   6         37.83         25.68         6.06 o                         
  11   5   6          2.77          7.62         1.83 o                         
  12   5   6         88.19         76.61         4.72 o                         
   0   6   6        328.80        381.16        27.73 o                         
   1   6   6        274.09        305.80        10.40 o                         
   2   6   6        115.74        131.77         6.48 o                         
   3   6   6        384.10        415.09        16.45 o                         
   4   6   6        200.35        205.87         8.86 o                         
   5   6   6         54.44         53.03         5.61 o                         
   6   6   6        245.82        229.59        13.64 o                         
   7   6   6        120.28        104.45        10.84 o                         
   8   6   6          6.21          6.12         2.55 o                         
   1   1   7          0.23         -1.11         1.51 o                         
   2   1   7        322.54        332.71        13.29 o                         
   3   1   7         17.70         21.96         2.59 o                         
   4   1   7        157.96        156.86         6.81 o                         
   5   1   7         79.03        130.62         5.55 o                         
   6   1   7        477.53        488.26        13.25 o                         
   7   1   7          8.12          7.15         1.68 o                         
   8   1   7        520.17        605.01        18.42 o                         
   9   1   7        216.27        249.12         7.93 o                         
  10   1   7        685.89        700.04        24.80 o                         
  11   1   7          1.40          2.29         2.19 o                         
  12   1   7        749.47        862.87        19.43 o                         
  13   1   7        141.55        155.50         5.51 o                         
  14   1   7        178.01        188.55         6.58 o                         
  15   1   7         36.82         39.92         4.78 o                         
  16   1   7        554.78        569.70        15.63 o                         
  17   1   7         11.80         10.32         1.72 o                         
   0   2   7        184.39        183.80        12.62 o                         
   1   2   7        517.84        553.72        13.56 o                         
   2   2   7        447.94        432.91        12.01 o                         
   3   2   7         16.75         20.85         1.87 o                         
   4   2   7        114.42        127.44         4.25 o                         
   5   2   7        775.72        820.84        19.68 o                         
   6   2   7        721.64        682.65        18.46 o                         
   7   2   7          0.30          1.02         1.96 o                         
   8   2   7         27.90         31.33         2.56 o                         
   9   2   7         34.42         30.27         3.27 o                         
  10   2   7         75.79         76.26         4.10 o                         
  11   2   7          0.10          1.35         2.15 o                         
  12   2   7         65.20         65.16         4.97 o                         
  13   2   7         21.99         24.89         3.04 o                         
  14   2   7          0.60          5.85         2.40 o                         
  15   2   7          0.16         -0.30         2.15 o                         
  16   2   7         22.58         27.02         1.70 o                         
  17   2   7         30.90         23.07         3.57 o                         
   1   3   7        487.53        437.30         9.55 o                         
   2   3   7         13.87         13.54         1.79 o                         
   3   3   7        429.72        395.51         9.84 o                         
   4   3   7        128.44        113.74         4.32 o                         
   5   3   7         59.41         57.11         3.16 o                         
   6   3   7          6.58          2.29         2.17 o                         
   7   3   7          0.21          0.22         2.15 o                         
   8   3   7          0.00         -0.62         2.29 o                         
   9   3   7        241.13        223.55         7.55 o                         
  10   3   7         84.45         80.91         8.29 o                         
  11   3   7         30.32         28.78         3.73 o                         
  12   3   7        156.71        149.10         4.59 o                         
  13   3   7         23.50         17.81         3.44 o                         
  14   3   7        186.31        189.09         6.65 o                         
  15   3   7          1.00          0.89         1.53 o                         
   0   4   7        348.98        315.13        21.42 o                         
   1   4   7         39.25         27.74         3.00 o                         
   2   4   7         23.06         14.52         2.07 o                         
   3   4   7        238.38        229.93         5.91 o                         
   4   4   7         52.47         58.30         2.39 o                         
   5   4   7        280.74        248.93         7.82 o                         
   6   4   7        184.47        162.96         5.33 o                         
   7   4   7        179.22        156.73         6.12 o                         
   8   4   7        111.58         81.99         3.88 o                         
   9   4   7         70.02         47.94         2.67 o                         
  10   4   7        363.39        307.48        16.19 o                         
  11   4   7         10.93         11.48         1.72 o                         
  12   4   7         65.89         62.27         3.63 o                         
  13   4   7          0.64          6.37         3.82 o                         
  14   4   7         10.94         11.74         2.04 o                         
   1   5   7        544.96        543.10        16.76 o                         
   2   5   7         95.54        107.62         4.52 o                         
   3   5   7         96.49         99.26         5.04 o                         
   4   5   7          0.14         -0.14         2.55 o                         
   5   5   7        364.97        318.16        10.93 o                         
   6   5   7         42.31         34.36         3.56 o                         
   7   5   7          0.12         -1.02         4.33 o                         
   8   5   7         16.58         17.97         4.72 o                         
   9   5   7         17.45         10.84         4.08 o                         
  10   5   7         40.36         42.32         4.97 o                         
  11   5   7          0.34         -0.47         2.29 o                         
  12   5   7         14.35          8.92         1.78 o                         
   0   6   7        246.74        263.06        11.13 o                         
   1   6   7         92.56         90.16         4.25 o                         
   2   6   7        142.71        153.97         5.90 o                         
   3   6   7        212.51        209.40         8.96 o                         
   4   6   7        171.02        186.53         8.33 o                         
   5   6   7         13.50         20.52         4.21 o                         
   6   6   7        252.29        212.38        12.75 o                         
   7   6   7         55.77         35.44         3.95 o                         
   8   6   7          8.91         11.86         2.80 o                         
   0   0   8       3795.47       3094.00       111.91 o                         
   1   0   8        135.92        106.82         3.77 o                         
   2   0   8        169.01        153.63        13.39 o                         
   3   0   8        422.37        454.33        55.07 o                         
   4   0   8          2.40         11.47         4.21 o                         
   5   0   8         17.42         19.38         3.74 o                         
   6   0   8          7.02          1.41         3.52 o                         
   7   0   8       2106.60       2092.36        57.11 o                         
   8   0   8       1778.79       1899.50        82.49 o                         
   9   0   8          1.25          4.46         2.01 o                         
  10   0   8        117.28        136.22         8.16 o                         
  11   0   8       1056.61       1164.00        31.01 o                         
  12   0   8       1125.19       1284.81        48.41 o                         
  13   0   8          0.19         -6.13         4.09 o                         
  14   0   8        141.42        148.91         7.93 o                         
  15   0   8         15.02         21.76         7.78 o                         
  16   0   8          2.66          1.66         2.75 o                         
  17   0   8          3.01          3.25         2.07 o                         
   1   1   8        113.64        145.84         3.84 o                         
   2   1   8        161.51        181.36         6.62 o                         
   3   1   8       1342.61       1407.40        43.00 o                         
   4   1   8       1803.41       1973.65        72.51 o                         
   5   1   8          0.53          0.03         2.82 o                         
   6   1   8         63.96         54.06         2.85 o                         
   7   1   8        901.79        951.95        25.20 o                         
   8   1   8        518.57        518.26        14.11 o                         
   9   1   8         20.00         19.67         2.06 o                         
  10   1   8          7.39         10.17         2.11 o                         
  11   1   8         20.68         32.34         2.24 o                         
  12   1   8         25.15         25.97         2.34 o                         
  13   1   8          0.66          1.36         1.90 o                         
  14   1   8          0.04         -0.17         2.51 o                         
  15   1   8         31.67         30.12         2.69 o                         
  16   1   8        257.33        237.06         8.94 o                         
  17   1   8         10.24          5.27         1.03 o                         
   0   2   8        712.23        746.07        19.82 o                         
   1   2   8        250.38        238.99         6.69 o                         
   2   2   8        226.29        180.10         5.27 o                         
   3   2   8       1805.91       1823.77        55.02 o                         
   4   2   8        319.66        337.12         9.53 o                         
   5   2   8        209.04        217.44         5.58 o                         
   6   2   8          0.07          0.55         1.81 o                         
   7   2   8        698.75        692.90        18.85 o                         
   8   2   8         35.85         40.24         2.88 o                         
   9   2   8         45.65         49.34         3.73 o                         
  10   2   8        256.18        253.13        10.72 o                         
  11   2   8         30.00         34.55         3.15 o                         
  12   2   8          1.50         -0.86         2.96 o                         
  13   2   8         27.95         24.30         2.04 o                         
  14   2   8        580.36        599.36        16.91 o                         
  15   2   8         18.47         21.68         1.84 o                         
  16   2   8          0.21          0.36         1.09 o                         
   1   3   8       2169.68       2255.87        39.19 o                         
   2   3   8          0.59          0.39         1.40 o                         
   3   3   8       1065.27       1141.38        24.99 o                         
   4   3   8          2.50          3.78         1.50 o                         
   5   3   8        341.03        375.28        12.67 o                         
   6   3   8        276.76        245.74         8.95 o                         
   7   3   8         45.17         48.69         3.13 o                         
   8   3   8         23.25         22.84         2.51 o                         
   9   3   8        108.37         98.51         3.86 o                         
  10   3   8        291.76        238.28         8.16 o                         
  11   3   8         27.65         22.58         2.67 o                         
  12   3   8         75.41         71.66         3.31 o                         
  13   3   8         72.66         75.13         3.53 o                         
  14   3   8        183.84        160.96         5.23 o                         
  15   3   8         61.15         51.96         2.55 o                         
   0   4   8         31.23         25.75         4.54 o                         
   1   4   8          0.04         -0.92         2.34 o                         
   2   4   8         23.01         22.69         2.44 o                         
   3   4   8         84.72         92.43         4.89 o                         
   4   4   8        110.03        106.34         3.73 o                         
   5   4   8        138.42        141.96         5.41 o                         
   6   4   8         66.79         82.81         4.43 o                         
   7   4   8         16.10         10.19         2.66 o                         
   8   4   8        642.27        532.98        21.31 o                         
   9   4   8          6.85          7.39         2.56 o                         
  10   4   8          0.84         -0.64         4.21 o                         
  11   4   8          0.14          3.90         2.26 o                         
  12   4   8        441.65        378.31        14.62 o                         
  13   4   8         50.64         51.59         3.63 o                         
  14   4   8         26.07         26.55         3.06 o                         
   1   5   8          0.01         -2.88         3.32 o                         
   2   5   8        175.78        209.82         6.85 o                         
   3   5   8         27.40         33.77         2.95 o                         
   4   5   8        185.31        178.31         7.31 o                         
   5   5   8         24.39         21.70         4.43 o                         
   6   5   8         10.22          9.18         4.72 o                         
   7   5   8         35.80         53.54         5.99 o                         
   8   5   8         36.39         31.36         4.59 o                         
   9   5   8         55.34         50.61         5.35 o                         
  10   5   8        171.13        159.07         6.55 o                         
  11   5   8          0.12          1.67         1.43 o                         
  12   5   8         98.94         99.18         6.50 o                         
   0   6   8         93.88        112.86        12.11 o                         
   1   6   8        382.99        436.39        13.62 o                         
   2   6   8         10.71          5.65         2.02 o                         
   3   6   8         55.60         57.45         4.01 o                         
   4   6   8         62.06         64.63         5.61 o                         
   5   6   8        417.85        429.35        23.46 o                         
   6   6   8         41.21         27.00         3.30 o                         
   7   6   8          0.82          0.13         2.17 o                         
   1   1   9         23.50         26.16         1.57 o                         
   2   1   9       1400.31       1461.96        44.26 o                         
   3   1   9       1593.81       1676.23        77.44 o                         
   4   1   9        187.45        203.39         7.69 o                         
   5   1   9       1759.13       1942.74       114.60 o                         
   6   1   9        622.89        647.94        20.11 o                         
   7   1   9         59.13         61.64         4.40 o                         
   8   1   9        145.55        146.71         5.23 o                         
   9   1   9        518.22        532.08        14.63 o                         
  10   1   9         22.56         23.16         2.37 o                         
  11   1   9        219.69        220.56         5.87 o                         
  12   1   9         21.91         23.98         2.64 o                         
  13   1   9          0.65          2.72         1.82 o                         
  14   1   9          7.36          9.69         2.45 o                         
  15   1   9         99.08         93.59         3.94 o                         
  16   1   9          1.40          1.08         1.20 o                         
  17   1   9        161.55        137.34         6.95 o                         
   0   2   9         98.38         77.72         4.40 o                         
   1   2   9       3501.96       3502.77        67.33 o                         
   2   2   9          2.99          6.31         1.40 o                         
   3   2   9        579.50        622.22        24.26 o                         
   4   2   9          8.81          4.55         1.04 o                         
   5   2   9        585.62        611.43        13.50 o                         
   6   2   9         38.08         44.32         2.71 o                         
   7   2   9        365.51        313.01         9.40 o                         
   8   2   9         47.72         58.61         3.20 o                         
   9   2   9         10.89         11.85         1.98 o                         
  10   2   9         52.37         50.28         2.87 o                         
  11   2   9        348.82        328.13         9.91 o                         
  12   2   9         81.67         75.53         3.58 o                         
  13   2   9         11.79         14.61         1.83 o                         
  14   2   9          7.28          6.15         1.46 o                         
  15   2   9          5.46          3.45         1.30 o                         
  16   2   9         51.08         41.17         1.55 o                         
   1   3   9        239.46        251.26         6.09 o                         
   2   3   9       1045.63       1098.63        20.82 o                         
   3   3   9          0.00         -1.35         1.77 o                         
   4   3   9          0.25          3.09         2.04 o                         
   5   3   9          1.32          0.02         1.47 o                         
   6   3   9        469.64        467.03        13.35 o                         
   7   3   9         46.18         45.13         2.94 o                         
   8   3   9          0.32          2.15         2.13 o                         
   9   3   9        201.60        182.14         5.99 o                         
  10   3   9        167.06        158.14         5.34 o                         
  11   3   9         25.60         19.71         1.93 o                         
  12   3   9          0.44          4.97         2.37 o                         
  13   3   9          2.69          3.77         1.48 o                         
  14   3   9         22.31         16.69         1.40 o                         
  15   3   9        115.86         75.87         3.14 o                         
   0   4   9         23.82         24.55         3.50 o                         
   1   4   9        472.52        463.16        10.58 o                         
   2   4   9         29.93         36.66         3.32 o                         
   3   4   9          0.07          1.15         1.72 o                         
   4   4   9         22.81         21.97         2.71 o                         
   5   4   9       1227.17       1288.64        26.85 o                         
   6   4   9        204.43        178.20         8.59 o                         
   7   4   9         23.35         17.07         2.83 o                         
   8   4   9         45.86         32.71         3.20 o                         
   9   4   9        208.97        202.45        10.62 o                         
  10   4   9        220.59        197.92         8.54 o                         
  11   4   9         16.37         13.11         2.33 o                         
  12   4   9         65.04         60.62         5.10 o                         
  13   4   9         52.36         43.03         2.59 o                         
  14   4   9        142.29        130.17         4.57 o                         
   1   5   9          1.21          2.18         2.57 o                         
   2   5   9         13.46         19.93         2.37 o                         
   3   5   9        507.49        503.28        15.29 o                         
   4   5   9          0.58         -0.47         2.57 o                         
   5   5   9         33.61         39.69         3.46 o                         
   6   5   9         50.94         46.14         4.05 o                         
   7   5   9        426.16        378.56        12.25 o                         
   8   5   9         15.91         13.85         2.84 o                         
   9   5   9         26.67         22.43         2.88 o                         
  10   5   9         95.66         78.59         3.47 o                         
  11   5   9         11.14         23.13         2.02 o                         
   0   6   9         19.39         24.57         5.42 o                         
   1   6   9        546.29        635.93        27.42 o                         
   2   6   9          0.10         -0.02         2.66 o                         
   3   6   9        189.99        206.38         8.88 o                         
   4   6   9         26.40         26.26         3.95 o                         
   5   6   9         40.47         43.07         3.25 o                         
   6   6   9          1.48          1.40         2.42 o                         
   7   6   9        264.78        288.87        15.55 o                         
   8   6   9         14.34         10.58         2.29 o                         
   0   0  10       2179.08       1822.81        93.82 o                         
   1   0  10       1583.23       1361.25        28.41 o                         
   2   0  10       1404.96       1256.02        31.80 o                         
   3   0  10        994.36        953.31        28.87 o                         
   4   0  10        107.24         86.18         7.52 o                         
   5   0  10        114.71        144.74         9.75 o                         
   6   0  10        751.70        738.02        37.48 o                         
   7   0  10         58.99         58.49         3.28 o                         
   8   0  10        228.86        210.36        12.08 o                         
   9   0  10        183.94        187.46         6.66 o                         
  10   0  10         25.55         46.00         3.72 o                         
  11   0  10         41.87         49.18         3.27 o                         
  12   0  10         94.90         90.68         5.86 o                         
  13   0  10        108.16        109.22         6.44 o                         
  14   0  10        267.54        285.55        22.44 o                         
  15   0  10          1.86          1.62         2.75 o                         
  16   0  10          3.40          2.77         1.96 o                         
  17   0  10          0.84          2.04         1.91 o                         
   1   1  10        244.82        238.43         6.48 o                         
   2   1  10       2664.36       2651.02        55.36 o                         
   3   1  10        487.79        529.48        19.59 o                         
   4   1  10        137.38        143.89         4.25 o                         
   5   1  10         27.99         24.68         3.04 o                         
   6   1  10         68.22         53.39         3.45 o                         
   7   1  10        306.10        310.58         8.94 o                         
   8   1  10         26.50         28.45         2.09 o                         
   9   1  10         33.33         35.31         2.32 o                         
  10   1  10          9.27         10.95         1.80 o                         
  11   1  10          8.28          9.58         1.96 o                         
  12   1  10          0.20          1.95         1.87 o                         
  13   1  10         26.96         32.82         2.71 o                         
  14   1  10          6.53          5.18         2.26 o                         
  15   1  10         33.31         36.83         2.42 o                         
  16   1  10          0.97          1.19         1.47 o                         
  17   1  10         14.80          9.82         2.80 o                         
   0   2  10       2341.83       2135.57        55.36 o                         
   1   2  10       1223.07       1165.80        21.74 o                         
   2   2  10         20.90         31.77         2.60 o                         
   3   2  10         73.82         75.38         2.48 o                         
   4   2  10        583.43        615.53        15.34 o                         
   5   2  10       1152.90       1210.99        26.00 o                         
   6   2  10        117.82        116.26         3.57 o                         
   7   2  10         41.55         38.19         2.62 o                         
   8   2  10          0.02          1.06         1.75 o                         
   9   2  10         21.96         25.78         2.88 o                         
  10   2  10        204.34        196.43         6.49 o                         
  11   2  10        136.00        140.73         6.05 o                         
  12   2  10         81.10         74.80         2.83 o                         
  13   2  10        105.38        112.51         3.31 o                         
  14   2  10        196.77        193.28         4.85 o                         
  15   2  10        210.23        197.56         6.55 o                         
  16   2  10         22.72         27.54         2.80 o                         
   1   3  10        268.70        275.14         6.38 o                         
   2   3  10        156.94        169.13         4.68 o                         
   3   3  10        677.80        725.09        15.61 o                         
   4   3  10        770.88        769.35        17.54 o                         
   5   3  10        217.03        205.09         6.08 o                         
   6   3  10        110.68        102.37         4.17 o                         
   7   3  10        147.51        129.89         4.68 o                         
   8   3  10        845.02        782.86        25.56 o                         
   9   3  10        760.20        661.64        18.33 o                         
  10   3  10         59.53         51.11         2.39 o                         
  11   3  10          5.83          3.76         1.39 o                         
  12   3  10        374.33        333.64        11.44 o                         
  13   3  10        213.37        161.98         5.35 o                         
  14   3  10         61.95         54.56         5.65 o                         
  15   3  10         10.56         13.77         3.44 o                         
   0   4  10        338.52        370.38        11.45 o                         
   1   4  10         36.69         35.35         2.41 o                         
   2   4  10        105.67        104.93         3.91 o                         
   3   4  10         56.63         70.21         3.45 o                         
   4   4  10        175.45        189.13         6.83 o                         
   5   4  10          5.65          8.02         2.58 o                         
   6   4  10        216.70        199.79         9.50 o                         
   7   4  10         10.02          7.67         2.17 o                         
   8   4  10         12.74         11.12         2.59 o                         
   9   4  10         51.70         46.08         3.95 o                         
  10   4  10         21.82         19.04         2.71 o                         
  11   4  10          4.68          8.82         2.18 o                         
  12   4  10          7.08          4.56         1.95 o                         
  13   4  10        163.93        146.04         7.88 o                         
   1   5  10         91.12         90.85         3.22 o                         
   2   5  10        429.62        445.00        13.38 o                         
   3   5  10        212.66        224.92         8.94 o                         
   4   5  10        331.62        350.53        10.17 o                         
   5   5  10         54.00         59.66         6.50 o                         
   6   5  10          8.86          9.03         3.15 o                         
   7   5  10        222.96        218.30         6.41 o                         
   8   5  10        393.37        361.47        14.51 o                         
   9   5  10         19.18         13.90         1.86 o                         
  10   5  10         45.91         41.49         3.08 o                         
  11   5  10         90.29         84.11         3.90 o                         
   0   6  10         46.53         54.43         5.48 o                         
   1   6  10        215.29        247.74        10.64 o                         
   2   6  10          0.20          1.90         2.67 o                         
   3   6  10         19.94         19.76         3.82 o                         
   4   6  10         49.96         59.53         5.10 o                         
   5   6  10        115.78        107.72        10.52 o                         
   6   6  10         12.43          3.12         1.85 o                         
   7   6  10          6.44          7.06         2.55 o                         
   1   1  11       1102.66       1198.38        22.20 o                         
   2   1  11        212.03        193.29         4.96 o                         
   3   1  11        761.73        902.93        23.81 o                         
   4   1  11        204.59        159.05         4.68 o                         
   5   1  11       1153.30       1303.69        42.47 o                         
   6   1  11        307.93        336.07        11.11 o                         
   7   1  11        250.82        283.35         8.58 o                         
   8   1  11        146.88        140.75         4.49 o                         
   9   1  11        261.61        262.34         6.63 o                         
  10   1  11        307.58        315.21         7.57 o                         
  11   1  11         51.19         51.65         2.60 o                         
  12   1  11         25.71         24.70         2.18 o                         
  13   1  11         14.98         17.01         1.92 o                         
  14   1  11         17.87         16.64         2.16 o                         
  15   1  11          1.37          1.88         1.50 o                         
  16   1  11        141.11        125.20         5.36 o                         
   0   2  11       1241.86       1062.08        27.85 o                         
   1   2  11          2.57          2.25         0.86 o                         
   2   2  11        499.13        503.91         9.29 o                         
   3   2  11         48.66         57.81         2.16 o                         
   4   2  11       1271.35       1277.92        38.09 o                         
   5   2  11         44.55         44.65         1.85 o                         
   6   2  11        675.42        667.69        17.90 o                         
   7   2  11        192.99        225.64         5.46 o                         
   8   2  11        283.09        310.44         6.90 o                         
   9   2  11         35.27         42.10         2.35 o                         
  10   2  11        160.81        140.67         4.66 o                         
  11   2  11         54.98         55.90         3.05 o                         
  12   2  11         12.01         16.00         1.49 o                         
  13   2  11          1.09          1.06         1.27 o                         
  14   2  11         47.98         42.55         1.92 o                         
  15   2  11          6.04          9.52         2.74 o                         
  16   2  11         23.72         23.20         3.57 o                         
   1   3  11        118.47        121.01         2.93 o                         
   2   3  11         10.98         16.58         1.62 o                         
   3   3  11          0.25          1.29         1.40 o                         
   4   3  11        461.44        468.86        11.27 o                         
   5   3  11        456.33        449.67        11.18 o                         
   6   3  11          0.87          3.89         1.54 o                         
   7   3  11         51.19         41.93         2.26 o                         
   8   3  11          0.06          1.60         1.43 o                         
   9   3  11        344.35        301.06         8.55 o                         
  10   3  11         83.40         72.24         2.73 o                         
  11   3  11         93.77         77.03         2.60 o                         
  12   3  11        174.87        154.64         5.83 o                         
  13   3  11          9.56          9.50         1.50 o                         
  14   3  11         77.42         77.25         3.98 o                         
  15   3  11         66.89         69.60         5.48 o                         
   0   4  11       1278.76       1327.66        41.35 o                         
   1   4  11        101.66         90.97         4.35 o                         
   2   4  11         64.77         64.26         2.67 o                         
   3   4  11         20.15         18.21         1.84 o                         
   4   4  11        168.21        157.30         5.78 o                         
   5   4  11          6.64          7.77         2.53 o                         
   6   4  11        533.29        532.14        24.65 o                         
   7   4  11          1.37         -1.56         2.18 o                         
   8   4  11         79.34         63.13         4.56 o                         
   9   4  11        134.36        107.88         6.37 o                         
  10   4  11        601.97        501.55        19.32 o                         
  11   4  11          0.17          2.58         2.07 o                         
  12   4  11         11.23          9.07         1.68 o                         
  13   4  11        277.83        266.74         8.63 o                         
   1   5  11          0.16         -0.21         2.21 o                         
   2   5  11        156.36        169.36        10.24 o                         
   3   5  11          0.93          2.47         2.32 o                         
   4   5  11         11.35         12.69         3.22 o                         
   5   5  11         16.86         14.66         4.72 o                         
   6   5  11          1.11         -5.86         6.37 o                         
   7   5  11          8.18          1.09         3.96 o                         
   8   5  11        214.92        217.75        10.45 o                         
   9   5  11         22.57         18.93         1.91 o                         
  10   5  11         29.93         36.35         2.51 o                         
  11   5  11         21.89         22.27         3.57 o                         
   0   6  11         61.68         78.53         6.37 o                         
   1   6  11          3.12          7.72         1.79 o                         
   2   6  11        131.48        137.43        12.11 o                         
   3   6  11          5.12          7.33         1.67 o                         
   4   6  11         56.11         68.84         2.92 o                         
   5   6  11          1.50         -1.96         2.99 o                         
   6   6  11        138.29        122.04         4.96 o                         
   7   6  11          4.50          4.33         1.78 o                         
   0   0  12       3413.24       3412.41       121.17 o                         
   1   0  12       3653.11       3853.90        94.20 o                         
   2   0  12       1995.26       1747.61        50.71 o                         
   3   0  12       5213.40       5138.61       151.79 o                         
   4   0  12       1354.87       1286.57        38.39 o                         
   5   0  12       1145.29       1205.14        55.46 o                         
   6   0  12       2265.96       2448.67        63.20 o                         
   7   0  12       1227.95       1301.01        40.31 o                         
   8   0  12        508.40        520.03        17.73 o                         
   9   0  12        239.10        265.25         8.55 o                         
  10   0  12        179.80        197.38         8.94 o                         
  11   0  12          0.28          1.82         2.21 o                         
  12   0  12        207.44        216.30        18.42 o                         
  13   0  12        122.16        132.29         8.54 o                         
  14   0  12          8.90          5.10         3.19 o                         
  15   0  12        336.36        301.36        16.83 o                         
  16   0  12          0.00         -2.68         2.29 o                         
   1   1  12        704.40        727.59        13.96 o                         
   2   1  12       4444.34       4382.06        82.74 o                         
   3   1  12         22.06         14.38         1.35 o                         
   4   1  12         60.35         53.32         2.26 o                         
   5   1  12        910.49        906.40        21.34 o                         
   6   1  12         19.46         24.20         1.65 o                         
   7   1  12        296.29        331.00        11.73 o                         
   8   1  12          5.32          5.73         2.00 o                         
   9   1  12        179.08        164.84         5.55 o                         
  10   1  12         48.83         49.15         2.27 o                         
  11   1  12        200.33        207.49         6.57 o                         
  12   1  12         31.64         28.92         2.12 o                         
  13   1  12         14.87         13.40         1.45 o                         
  14   1  12          5.22          4.21         2.25 o                         
  15   1  12          6.85          6.86         2.03 o                         
  16   1  12        101.62         91.01         4.10 o                         
   0   2  12          0.04          2.55         1.52 o                         
   1   2  12        196.02        127.97         3.06 o                         
   2   2  12        288.14        273.10         7.12 o                         
   3   2  12          4.10          9.56         1.16 o                         
   4   2  12         23.64         22.91         1.62 o                         
   5   2  12        109.59        122.81         3.12 o                         
   6   2  12        237.70        228.87         5.65 o                         
   7   2  12        264.18        279.08         7.28 o                         
   8   2  12         60.19         56.71         2.65 o                         
   9   2  12        934.05        923.12        20.14 o                         
  10   2  12          3.52          1.29         1.55 o                         
  11   2  12        140.70        141.66         5.99 o                         
  12   2  12          4.71          2.44         1.31 o                         
  13   2  12        776.80        797.01        24.21 o                         
  14   2  12          3.24          1.97         1.56 o                         
  15   2  12          1.26         -1.06         1.52 o                         
   1   3  12         81.05         88.25         2.16 o                         
   2   3  12          0.55          2.76         1.52 o                         
   3   3  12        507.58        492.30        11.36 o                         
   4   3  12        116.13        101.78         3.22 o                         
   5   3  12         32.64         25.72         2.26 o                         
   6   3  12        134.61        119.71         3.91 o                         
   7   3  12        163.79        141.91         3.56 o                         
   8   3  12         90.05         79.70         2.91 o                         
   9   3  12         49.49         36.89         1.94 o                         
  10   3  12         36.31         28.22         1.74 o                         
  11   3  12          0.03          0.64         1.89 o                         
  12   3  12         50.52         54.31         4.59 o                         
  13   3  12          2.92         -0.42         2.16 o                         
  14   3  12         33.95         29.63         2.49 o                         
   0   4  12          3.03          7.03         1.91 o                         
   1   4  12        161.67        176.48         4.52 o                         
   2   4  12        125.67        119.83         3.01 o                         
   3   4  12          0.23          2.31         1.41 o                         
   4   4  12          3.29          3.25         1.70 o                         
   5   4  12        106.35        111.41         4.10 o                         
   6   4  12        349.54        336.37         9.72 o                         
   7   4  12         35.17         30.27         2.25 o                         
   8   4  12          1.44          1.38         2.10 o                         
   9   4  12          0.14          1.46         2.35 o                         
  10   4  12         54.94         50.36         3.55 o                         
  11   4  12          3.01          1.43         1.81 o                         
  12   4  12         20.58         16.37         1.78 o                         
  13   4  12         29.28         44.80         2.60 o                         
   1   5  12        307.44        336.25         9.85 o                         
   2   5  12        349.71        399.23        13.60 o                         
   3   5  12        628.26        728.15        22.79 o                         
   4   5  12        104.54        131.38        15.17 o                         
   5   5  12          2.00         -0.92         3.55 o                         
   6   5  12          0.33          5.61         4.08 o                         
   7   5  12        175.40        158.45         5.57 o                         
   8   5  12        113.77         89.62         6.88 o                         
   9   5  12         78.25         99.78         5.16 o                         
  10   5  12        124.74        126.48         6.63 o                         
   0   6  12         21.92         23.57        13.51 o                         
   1   6  12         36.09         40.05        13.51 o                         
   2   6  12          6.99         -4.22         2.81 o                         
   3   6  12         95.62        106.03         5.22 o                         
   4   6  12         92.28        108.10         3.87 o                         
   5   6  12          2.70         -2.22         2.23 o                         
   6   6  12          0.24          2.23         3.06 o                         
   1   1  13        347.62        417.16         8.95 o                         
   2   1  13       1424.67       1435.42        26.25 o                         
   3   1  13        381.71        421.95        11.27 o                         
   4   1  13          8.24         11.77         1.48 o                         
   5   1  13         83.53        110.20         2.77 o                         
   6   1  13         60.23         68.93         2.22 o                         
   7   1  13        825.27        889.03        21.56 o                         
   8   1  13         80.75         92.37         4.17 o                         
   9   1  13          0.68          1.95         1.93 o                         
  10   1  13          9.03          9.27         1.95 o                         
  11   1  13        776.29        804.04        19.81 o                         
  12   1  13         40.56         37.11         2.64 o                         
  13   1  13         16.62         17.45         2.17 o                         
  14   1  13          2.67          6.01         2.29 o                         
  15   1  13        342.32        304.80        11.85 o                         
  16   1  13          1.51          0.24         1.47 o                         
   0   2  13         91.53         91.57         3.10 o                         
   1   2  13        103.10        110.48         2.33 o                         
   2   2  13        414.19        413.30         9.14 o                         
   3   2  13         29.20         26.67         1.49 o                         
   4   2  13         15.32         23.97         1.12 o                         
   5   2  13         12.07          9.36         1.20 o                         
   6   2  13        977.32        936.05        18.61 o                         
   7   2  13          2.79          4.02         1.63 o                         
   8   2  13         57.28         51.51         2.76 o                         
   9   2  13         48.42         42.66         2.43 o                         
  10   2  13        299.77        288.32         8.53 o                         
  11   2  13          1.66          2.63         1.92 o                         
  12   2  13         81.74         71.60         3.41 o                         
  13   2  13         46.90         39.03         2.40 o                         
  14   2  13         28.22         23.26         1.78 o                         
  15   2  13          2.68          1.42         1.43 o                         
   1   3  13        154.28        166.79         4.00 o                         
   2   3  13        955.08        939.47        17.06 o                         
   3   3  13        159.45        164.02         4.88 o                         
   4   3  13        350.54        342.95        11.52 o                         
   5   3  13         22.67         16.63         1.89 o                         
   6   3  13        103.69         83.97         3.57 o                         
   7   3  13          6.79          9.21         2.21 o                         
   8   3  13         56.16         49.70         2.54 o                         
   9   3  13        180.02        156.59         5.64 o                         
  10   3  13         26.29         21.70         1.84 o                         
  11   3  13         51.28         47.17         4.33 o                         
  12   3  13         21.67         27.41         3.44 o                         
  13   3  13          3.25          3.06         2.42 o                         
  14   3  13         73.45         57.49         3.95 o                         
   0   4  13        526.58        562.89        18.53 o                         
   1   4  13       1289.59       1318.78        25.10 o                         
   2   4  13         87.56        106.62         3.07 o                         
   3   4  13        220.87        220.90         5.32 o                         
   4   4  13         60.31         64.46         4.09 o                         
   5   4  13       1269.24       1276.42        27.49 o                         
   6   4  13        198.78        211.11         5.38 o                         
   7   4  13          7.50          1.34         1.76 o                         
   8   4  13         24.74         23.46         4.97 o                         
   9   4  13        129.66        116.41         5.57 o                         
  10   4  13          4.33          6.93         2.23 o                         
  11   4  13         97.40         93.15         4.52 o                         
  12   4  13          4.81          3.91         1.46 o                         
   1   5  13        138.46        155.86        10.01 o                         
   2   5  13          1.23          4.26         4.59 o                         
   3   5  13         16.48         25.28         3.46 o                         
   4   5  13         66.62         69.59         4.12 o                         
   5   5  13        412.53        447.34        15.70 o                         
   6   5  13        401.06        441.77        11.81 o                         
   7   5  13          7.64         13.54         1.81 o                         
   8   5  13         24.07         27.92         4.08 o                         
   9   5  13        332.17        306.46        17.08 o                         
  10   5  13        539.45        640.45        33.40 o                         
   0   6  13         24.01         13.77         3.95 o                         
   1   6  13         32.00         31.87         4.21 o                         
   2   6  13         43.88         55.15        11.86 o                         
   3   6  13         11.30         10.45         2.36 o                         
   4   6  13          0.57         -1.21         2.33 o                         
   5   6  13        158.77        152.25         4.88 o                         
   0   0  14        104.26         71.39         5.23 o                         
   1   0  14       1504.85       1460.29        53.77 o                         
   2   0  14        337.38        283.87        11.29 o                         
   3   0  14         14.09         15.07         3.70 o                         
   4   0  14         32.82         46.87         3.93 o                         
   5   0  14       2356.20       2397.13        66.09 o                         
   6   0  14        186.83        197.95         5.68 o                         
   7   0  14         37.84         39.45         4.29 o                         
   8   0  14         81.19         79.79         5.81 o                         
   9   0  14         86.33         87.53         4.16 o                         
  10   0  14          0.81         -1.50         2.65 o                         
  11   0  14        216.22        231.88        14.15 o                         
  12   0  14          0.43          2.29         3.82 o                         
  13   0  14        162.39        177.07        10.96 o                         
  14   0  14          5.01          2.93         3.06 o                         
  15   0  14         71.29         62.59         4.97 o                         
  16   0  14          2.64          1.66         1.91 o                         
   1   1  14         97.63         86.06         2.69 o                         
   2   1  14        978.79        945.00        17.71 o                         
   3   1  14          8.92         11.74         1.24 o                         
   4   1  14         14.62          9.51         1.06 o                         
   5   1  14        384.23        386.80        10.08 o                         
   6   1  14         24.13         24.80         1.98 o                         
   7   1  14        339.19        378.79         9.93 o                         
   8   1  14        254.68        287.58         7.93 o                         
   9   1  14       1214.56       1301.12        31.54 o                         
  10   1  14          0.46          0.94         2.17 o                         
  11   1  14         53.53         53.51         3.04 o                         
  12   1  14        318.93        347.41        10.39 o                         
  13   1  14         92.46         91.97         7.39 o                         
  14   1  14          3.15          0.38         2.07 o                         
  15   1  14          4.71          4.08         1.71 o                         
  16   1  14         49.38         41.68         2.30 o                         
   0   2  14         43.20         42.88         2.07 o                         
   1   2  14         10.97         11.37         1.17 o                         
   2   2  14         43.09         49.87         1.83 o                         
   3   2  14         75.89         80.71         1.82 o                         
   4   2  14        183.64        174.01         3.09 o                         
   5   2  14        331.85        337.35         6.76 o                         
   6   2  14         68.63         69.99         2.25 o                         
   7   2  14          8.77          8.24         1.74 o                         
   8   2  14        419.92        403.14        10.58 o                         
   9   2  14         25.24         18.46         2.31 o                         
  10   2  14          9.74          8.71         1.97 o                         
  11   2  14          0.00          0.39         1.86 o                         
  12   2  14         22.50         27.01         2.23 o                         
  13   2  14        800.88        793.13        24.07 o                         
  14   2  14          2.33          1.72         1.71 o                         
  15   2  14         21.37         22.82         3.57 o                         
   1   3  14        799.77        787.30        13.65 o                         
   2   3  14         37.56         40.59         1.76 o                         
   3   3  14        825.63        773.08        15.05 o                         
   4   3  14       1094.26       1047.59        20.07 o                         
   5   3  14         14.72         16.74         1.56 o                         
   6   3  14        116.38        102.30         4.44 o                         
   7   3  14        389.72        302.77         7.26 o                         
   8   3  14        690.13        591.29        16.24 o                         
   9   3  14        392.84        337.29         9.81 o                         
  10   3  14         76.41         52.78         6.12 o                         
  11   3  14        335.85        278.31        28.49 o                         
  12   3  14        122.99        103.48         5.15 o                         
  13   3  14         65.01         67.67         3.68 o                         
  14   3  14         14.25          9.18         1.91 o                         
   0   4  14       3014.77       3037.19        96.91 o                         
   1   4  14        148.92        132.01         4.90 o                         
   2   4  14         91.36         85.02         3.18 o                         
   3   4  14          0.01          1.46         1.42 o                         
   4   4  14       1387.33       1394.55        25.16 o                         
   5   4  14        281.91        273.71         5.83 o                         
   6   4  14        225.55        204.15         5.36 o                         
   7   4  14          4.52          3.74         1.37 o                         
   8   4  14         87.61         82.92         8.48 o                         
   9   4  14          0.34          1.52         1.83 o                         
  10   4  14         42.15         27.01         2.35 o                         
  11   4  14         32.23         34.38         4.72 o                         
  12   4  14         10.16          8.92         2.29 o                         
   1   5  14        224.92        238.92         9.61 o                         
   2   5  14        365.89        380.71        10.47 o                         
   3   5  14        396.13        436.33        13.59 o                         
   4   5  14        365.80        380.38        12.22 o                         
   5   5  14        272.53        282.16         7.95 o                         
   6   5  14         33.16         28.61         1.93 o                         
   7   5  14        353.29        342.56        13.33 o                         
   8   5  14        290.75        261.12        10.40 o                         
   9   5  14        150.07        145.20         8.80 o                         
   0   6  14        121.20        123.91         7.90 o                         
   1   6  14          1.26         -1.02         3.31 o                         
   2   6  14          0.55         -3.57         2.38 o                         
   3   6  14         54.53         51.46         3.95 o                         
   4   6  14          0.00          0.48         1.11 o                         
   1   1  15          0.06          1.28         0.97 o                         
   2   1  15         23.82         27.24         1.23 o                         
   3   1  15          0.19         17.03         5.22 o                         
   4   1  15        157.81        164.18         9.46 o                         
   5   1  15         21.06         16.75         1.47 o                         
   6   1  15         39.08         39.25         1.86 o                         
   7   1  15         15.10         11.54         2.47 o                         
   8   1  15         88.88         82.00         3.90 o                         
   9   1  15        209.11        215.54         7.12 o                         
  10   1  15         87.55         90.38         3.62 o                         
  11   1  15         16.86         15.90         2.21 o                         
  12   1  15         50.92         54.27         3.04 o                         
  13   1  15        367.65        371.47        14.56 o                         
  14   1  15        127.57        123.36         5.54 o                         
  15   1  15          8.96          7.77         2.74 o                         
   0   2  15          0.55         -0.21         1.26 o                         
   1   2  15        145.71        138.60         3.58 o                         
   2   2  15        267.18        252.62         4.10 o                         
   3   2  15         27.77         30.12         1.18 o                         
   4   2  15         11.28         20.77         1.48 o                         
   5   2  15        646.38        649.10        11.57 o                         
   6   2  15       1044.81        947.72        28.00 o                         
   7   2  15         76.45         82.25         5.08 o                         
   8   2  15          1.68          1.55         1.98 o                         
   9   2  15        756.85        741.52        18.53 o                         
  10   2  15        705.97        716.11        19.77 o                         
  11   2  15         52.36         53.81         3.12 o                         
  12   2  15          3.24          3.43         1.74 o                         
  13   2  15        535.87        505.87        15.66 o                         
  14   2  15        104.42         87.60         3.47 o                         
  15   2  15          1.39          2.29         2.55 o                         
   1   3  15        768.55        724.19        12.01 o                         
   2   3  15       2292.33       2233.58        36.99 o                         
   3   3  15         68.91         63.18         2.13 o                         
   4   3  15          0.70          1.40         1.35 o                         
   5   3  15        660.06        598.79        12.83 o                         
   6   3  15        338.40        321.05         8.17 o                         
   7   3  15         17.69         20.38         2.09 o                         
   8   3  15         11.65          7.67         1.97 o                         
   9   3  15        313.26        259.32         7.83 o                         
  10   3  15         21.72         18.61         2.69 o                         
  11   3  15          3.55          1.84         2.33 o                         
  12   3  15         48.72         40.37         2.97 o                         
  13   3  15         68.65         61.32         3.63 o                         
   0   4  15         76.53         61.42         2.55 o                         
   1   4  15        838.04        827.11        18.28 o                         
   2   4  15         64.02         70.01         2.25 o                         
   3   4  15        838.45        887.94        16.84 o                         
   4   4  15         84.31         63.78         3.42 o                         
   5   4  15        252.12        222.49         5.73 o                         
   6   4  15        131.75        133.77         4.08 o                         
   7   4  15         71.78         73.13         2.70 o                         
   8   4  15         33.09         23.22         2.62 o                         
   9   4  15         51.77         40.81         2.49 o                         
  10   4  15          5.74          4.46         1.43 o                         
  11   4  15          0.41          1.66         2.55 o                         
  12   4  15          2.37          3.12         1.47 o                         
   1   5  15         55.77         55.89         3.39 o                         
   2   5  15          4.77          4.28         4.78 o                         
   3   5  15        534.81        574.00        17.64 o                         
   4   5  15          6.00          2.17         2.55 o                         
   5   5  15          7.41         11.07         1.71 o                         
   6   5  15         59.57         72.13         2.69 o                         
   7   5  15        334.99        315.41        14.33 o                         
   8   5  15         20.48         19.38         3.31 o                         
   0   6  15         50.29         44.49         4.21 o                         
   1   6  15          9.28         12.37         3.19 o                         
   2   6  15          6.90          5.43         2.07 o                         
   3   6  15          3.99          5.10         1.83 o                         
   0   0  16       1399.84       1415.90        54.11 o                         
   1   0  16        173.25        176.34         6.11 o                         
   2   0  16        258.08        249.21         6.37 o                         
   3   0  16         67.79         66.97         2.99 o                         
   4   0  16        275.49        314.58         9.22 o                         
   5   0  16        295.51        271.72         9.57 o                         
   6   0  16        264.58        292.87        12.79 o                         
   7   0  16        279.84        308.11        10.62 o                         
   8   0  16        136.47        125.07         5.57 o                         
   9   0  16         47.49         43.70         3.51 o                         
  10   0  16         60.89         58.64         5.86 o                         
  11   0  16         54.54         46.27         5.35 o                         
  12   0  16        455.50        451.91        24.86 o                         
  13   0  16        409.76        383.33        21.16 o                         
  14   0  16        376.13        333.61        18.36 o                         
  15   0  16       1368.83       1160.05        60.04 o                         
   1   1  16          9.01          8.84         0.98 o                         
   2   1  16        871.70        833.84        18.30 o                         
   3   1  16        166.07        180.12        11.32 o                         
   4   1  16        102.00        230.35        41.52 o                         
   5   1  16         44.57         44.29         2.32 o                         
   6   1  16         97.04         77.90         2.48 o                         
   7   1  16        110.18        111.68         4.03 o                         
   8   1  16          0.00         -1.28         1.93 o                         
   9   1  16         85.22         85.43         3.56 o                         
  10   1  16        456.79        483.55        13.69 o                         
  11   1  16       1722.79       1780.49        47.19 o                         
  12   1  16          0.17          0.74         2.34 o                         
  13   1  16         32.04         31.41         6.44 o                         
  14   1  16         79.64         71.44         3.74 o                         
  15   1  16        977.80        834.00        30.60 o                         
   0   2  16        102.21        101.02         3.48 o                         
   1   2  16         27.42         20.22         1.32 o                         
   2   2  16        806.49        727.21        10.16 o                         
   3   2  16        423.92        411.53         6.86 o                         
   4   2  16          4.88          7.52         1.06 o                         
   5   2  16          2.50         15.50         4.51 o                         
   6   2  16       1650.68       1529.03        66.36 o                         
   7   2  16       2646.36       2387.33        52.66 o                         
   8   2  16         47.54         47.45         3.26 o                         
   9   2  16          8.66         10.54         1.89 o                         
  10   2  16        230.65        251.83         7.78 o                         
  11   2  16       1176.54       1144.80        34.47 o                         
  12   2  16         42.78         43.93         3.08 o                         
  13   2  16          3.41          2.97         1.38 o                         
  14   2  16          0.23         -0.17         1.49 o                         
   1   3  16        222.79        220.58         7.51 o                         
   2   3  16       1629.47       1608.45        26.92 o                         
   3   3  16       1237.45       1161.92        19.74 o                         
   4   3  16        378.37        375.78         7.36 o                         
   5   3  16         29.96         25.45         1.61 o                         
   6   3  16         57.35         68.14         2.02 o                         
   7   3  16        584.49        483.48        13.56 o                         
   8   3  16        224.23        215.33        12.03 o                         
   9   3  16         84.41         70.60         3.56 o                         
  10   3  16         75.91         56.29         3.95 o                         
  11   3  16          7.33         11.21         2.42 o                         
  12   3  16         30.18         29.12         4.46 o                         
  13   3  16         28.57         19.14         1.93 o                         
   0   4  16        662.29        742.94        23.17 o                         
   1   4  16        642.89        697.95        15.46 o                         
   2   4  16        107.88        104.38         3.27 o                         
   3   4  16        624.95        594.05        12.35 o                         
   4   4  16         75.51         88.27         3.60 o                         
   5   4  16         80.06        101.60         3.47 o                         
   6   4  16        348.45        318.05        10.20 o                         
   7   4  16         14.78          7.88         2.27 o                         
   8   4  16         83.22         75.74         2.96 o                         
   9   4  16         24.66         24.87         2.35 o                         
  10   4  16        131.75        104.29         5.35 o                         
  11   4  16         11.83         10.32         1.87 o                         
   1   5  16        208.35        212.25        12.75 o                         
   2   5  16        279.20        270.67         8.80 o                         
   3   5  16          6.31         13.58         2.02 o                         
   4   5  16        176.96        183.45         8.77 o                         
   5   5  16        254.24        253.82         8.09 o                         
   6   5  16         16.76        150.83        28.56 o                         
   7   5  16         77.00        103.13         6.37 o                         
   8   5  16         32.03         30.98         3.06 o                         
   0   6  16        251.26        240.68        13.13 o                         
   1   6  16          0.88         11.09         2.80 o                         
   1   1  17        109.14         88.94         2.17 o                         
   2   1  17         21.03        178.55        44.86 o                         
   3   1  17         71.11        235.88        50.35 o                         
   4   1  17         19.19         18.80         1.57 o                         
   5   1  17         24.70         26.64         1.61 o                         
   6   1  17        110.02        115.16         3.86 o                         
   7   1  17        152.67        143.97         7.43 o                         
   8   1  17          4.96          6.01         1.95 o                         
   9   1  17        110.89         98.61         3.85 o                         
  10   1  17        530.47        537.87        18.49 o                         
  11   1  17        660.78        674.36        20.83 o                         
  12   1  17        198.15        190.67         8.20 o                         
  13   1  17         97.61         86.04         4.32 o                         
  14   1  17        508.11        464.31        17.44 o                         
   0   2  17         99.03         82.76         2.58 o                         
   1   2  17         10.50          8.02         0.97 o                         
   2   2  17         17.05         17.59         1.15 o                         
   3   2  17        173.06        181.04         3.28 o                         
   4   2  17        226.91        221.27         4.04 o                         
   5   2  17         32.33        147.86        37.57 o                         
   6   2  17         25.53         32.10         3.47 o                         
   7   2  17        110.48        116.97         4.19 o                         
   8   2  17        443.61        433.07        11.54 o                         
   9   2  17        162.56        148.75         4.36 o                         
  10   2  17         13.44         11.86         1.85 o                         
  11   2  17          0.00          3.86         1.66 o                         
  12   2  17        180.41        173.97         5.25 o                         
  13   2  17        238.46        220.63         8.34 o                         
  14   2  17        212.58        190.58        11.22 o                         
   1   3  17         41.37         46.65         2.09 o                         
   2   3  17         31.35         27.36         1.58 o                         
   3   3  17          1.17         -0.44         1.19 o                         
   4   3  17         71.27         79.04         2.66 o                         
   5   3  17        402.03        341.91         6.84 o                         
   6   3  17         43.39         98.95        23.98 o                         
   7   3  17          5.98        543.32       164.70 o                         
   8   3  17          8.56          9.63         2.47 o                         
   9   3  17        303.42        228.41         9.66 o                         
  10   3  17         27.25         22.42         1.95 o                         
  11   3  17         36.36         43.79         3.09 o                         
  12   3  17         16.03         14.78         2.02 o                         
  13   3  17         10.72          4.33         2.55 o                         
   0   4  17        310.29        374.43        12.82 o                         
   1   4  17         44.81         39.95         2.05 o                         
   2   4  17          9.01          2.74         1.35 o                         
   3   4  17          0.94          2.08         1.62 o                         
   4   4  17         81.98         79.54         2.82 o                         
   5   4  17         56.56         49.48         2.04 o                         
   6   4  17         35.82         30.41         2.48 o                         
   8   4  17          2.04          3.31         1.67 o                         
   9   4  17          0.44          0.39         1.77 o                         
  10   4  17         17.98         14.49         1.45 o                         
  11   4  17         33.07         31.64         4.08 o                         
   1   5  17         69.64         67.69         6.12 o                         
   2   5  17        372.98        343.56        10.82 o                         
   3   5  17          0.44          3.07         1.79 o                         
   4   5  17        100.69        118.02         4.26 o                         
   5   5  17         81.75        156.53         8.09 o                         
   6   5  17         90.03        549.30        66.42 o                         
   7   5  17          6.94          7.01         2.29 o                         
   0   0  18       2500.26       2357.53        85.99 o                         
   1   0  18          1.22          3.01         1.46 o                         
   2   0  18        198.32        189.96         6.40 o                         
   3   0  18        753.39        710.37        21.79 o                         
   4   0  18         12.27          8.93         1.73 o                         
   5   0  18       1501.12       1428.51        39.86 o                         
   6   0  18       1036.25       1031.84        37.10 o                         
   7   0  18        836.04        829.97        56.35 o                         
   8   0  18       3145.28       3073.96       115.75 o                         
   9   0  18       3437.77       3489.72       179.74 o                         
  10   0  18        735.25        744.86        39.90 o                         
  11   0  18         93.69         89.74         6.88 o                         
  12   0  18       1114.54       1092.23        57.24 o                         
  13   0  18       2608.50       2366.76       122.00 o                         
  14   0  18        119.57         99.69         6.37 o                         
   1   1  18       1517.55       1387.42        27.12 o                         
   2   1  18         19.41         18.40         1.42 o                         
   3   1  18        322.68        327.98         7.52 o                         
   4   1  18       1479.95       1497.82        28.07 o                         
   5   1  18       1207.10       1214.37        21.40 o                         
   6   1  18         45.13         38.00         2.94 o                         
   7   1  18         66.83         63.88         3.53 o                         
   8   1  18         25.35         26.78         4.03 o                         
   9   1  18        207.55        208.20         6.30 o                         
  10   1  18        144.44        153.45         5.76 o                         
  11   1  18        478.13        480.27        18.48 o                         
  12   1  18        724.65        699.85        40.16 o                         
  13   1  18         50.67         52.88         3.20 o                         
  14   1  18        496.25        453.26        13.93 o                         
   0   2  18        873.21        852.66        20.24 o                         
   1   2  18        294.35        283.74         5.39 o                         
   2   2  18        245.00        235.24         4.23 o                         
   3   2  18        711.57        689.39        11.69 o                         
   4   2  18         94.92        159.77        20.23 o                         
   5   2  18         76.39        404.83       108.25 o                         
   6   2  18        212.35        193.17         8.84 o                         
   7   2  18        406.50        412.81         9.85 o                         
   8   2  18         91.98         86.34         3.58 o                         
   9   2  18         29.46         32.74         2.43 o                         
  10   2  18         51.40         51.95         2.59 o                         
  11   2  18         19.11         18.28         1.79 o                         
  12   2  18         51.69         50.19         3.35 o                         
  13   2  18         15.94         14.91         1.66 o                         
   1   3  18         16.38         17.96         1.61 o                         
   2   3  18         69.92         74.17         2.76 o                         
   3   3  18          2.88          3.75         1.37 o                         
   4   3  18        844.44        786.05        26.39 o                         
   5   3  18         12.76         84.07        25.04 o                         
   6   3  18        141.43        373.26        83.97 o                         
   7   3  18         63.57         66.32         6.98 o                         
   8   3  18        301.53        264.53        10.83 o                         
   9   3  18         38.66         23.59         2.49 o                         
  10   3  18         33.63         36.63         3.03 o                         
  11   3  18         73.94         79.15         4.08 o                         
  12   3  18          5.05          0.59         1.56 o                         
   0   4  18       1785.14       1846.05       155.97 o                         
   1   4  18         58.66         57.03         2.51 o                         
   2   4  18          6.33          7.21         1.65 o                         
   3   4  18         62.87         76.97         3.03 o                         
   4   4  18        261.50        220.48         6.72 o                         
   5   4  18         31.55         80.55        21.31 o                         
   6   4  18          4.01          3.90         3.22 o                         
   7   4  18         33.58         39.57         7.38 o                         
   8   4  18        240.89        270.87         8.80 o                         
   9   4  18          5.59          8.18         1.81 o                         
  10   4  18         59.03         59.34         3.00 o                         
   1   5  18          6.95          6.88         3.82 o                         
   2   5  18          0.27         14.31         2.83 o                         
   3   5  18          3.66         39.54         2.79 o                         
   4   5  18        561.74        628.96        28.96 o                         
   5   5  18          7.29        434.33        59.21 o                         
   6   5  18         16.58         21.80         2.68 o                         
   7   5  18         14.60         18.36         2.29 o                         
   1   1  19        807.76        695.22        12.00 o                         
   2   1  19         46.84         47.23         1.52 o                         
   3   1  19       2241.88       2077.94        34.55 o                         
   4   1  19       1207.80       1198.16        23.98 o                         
   5   1  19          0.24          2.87         1.43 o                         
   6   1  19        283.71        300.23         7.55 o                         
   7   1  19       1478.44       1387.62        37.37 o                         
   8   1  19       1072.02       1061.02        26.07 o                         
   9   1  19         83.80         67.36         3.12 o                         
  10   1  19        281.95        294.04        11.94 o                         
  11   1  19        568.26        551.28        21.00 o                         
  12   1  19        182.16        180.88         6.30 o                         
  13   1  19         24.96         19.60         2.16 o                         
  14   1  19         34.14         31.43         2.87 o                         
   0   2  19       2112.46       2099.51        58.73 o                         
   1   2  19        263.45        270.81         5.71 o                         
   2   2  19          0.23          3.15         1.28 o                         
   3   2  19         93.48        213.25        42.79 o                         
   4   2  19        779.94        808.96        18.06 o                         
   5   2  19         88.89         96.30         5.01 o                         
   6   2  19         18.73         16.76         1.98 o                         
   7   2  19          1.68          2.28         1.71 o                         
   8   2  19          1.53          3.01         2.20 o                         
   9   2  19          1.14         -0.50         1.81 o                         
  10   2  19        122.16        135.63         4.45 o                         
  11   2  19         11.36          8.02         1.58 o                         
  12   2  19         88.76         85.68         3.47 o                         
  13   2  19          7.24         13.00         2.29 o                         
   1   3  19        152.19        143.71         4.66 o                         
   2   3  19          0.07          0.84         1.44 o                         
   3   3  19        239.80        225.80         7.35 o                         
   4   3  19         85.88        152.11        23.79 o                         
   5   3  19          1.24          3.03         2.07 o                         
   6   3  19         25.52         25.42         6.05 o                         
   7   3  19         22.59         21.42         2.45 o                         
   8   3  19         98.89        112.65         5.34 o                         
   9   3  19         13.27          8.80         3.95 o                         
  10   3  19         82.58         71.51         3.94 o                         
  11   3  19         33.76         37.31         2.57 o                         
  12   3  19         12.76         17.46         2.42 o                         
   0   4  19         21.01         16.94         6.18 o                         
   1   4  19         32.40         38.39         3.72 o                         
   2   4  19          0.01          4.15         2.53 o                         
   3   4  19         14.80         31.02         7.86 o                         
   4   4  19          0.00         97.97        33.84 o                         
   5   4  19         10.07        367.81        35.69 o                         
   7   4  19        131.92        150.68         6.57 o                         
   8   4  19         97.59         99.35         4.46 o                         
   9   4  19         27.84         35.07         2.29 o                         
   1   5  19          2.00         69.09         5.35 o                         
   5   5  19          3.27        949.91       486.33 o                         
   6   5  19         46.42         60.17         3.95 o                         
   0   0  20          7.16          4.47         2.07 o                         
   1   0  20        921.10        837.46        18.64 o                         
   2   0  20        207.10        202.61         5.12 o                         
   3   0  20          0.00          2.31         1.55 o                         
   4   0  20          3.45          3.94         1.96 o                         
   5   0  20       3180.13       3218.02        97.16 o                         
   6   0  20        787.47        879.16        34.84 o                         
   7   0  20        209.35        205.84        10.45 o                         
   8   0  20         11.54          7.02         3.43 o                         
   9   0  20        881.46        877.31        46.53 o                         
  10   0  20        208.10        206.90        12.49 o                         
  11   0  20        216.06        228.95        13.39 o                         
  12   0  20         94.56         91.27         6.50 o                         
  13   0  20          0.59         -2.04         2.42 o                         
   1   1  20        343.72        316.20         6.20 o                         
   2   1  20       1011.04        981.22        17.40 o                         
   3   1  20        308.80        289.03         5.37 o                         
   4   1  20        128.85        118.65         2.98 o                         
   5   1  20        123.93        117.27         3.28 o                         
   6   1  20         67.51         69.59         3.55 o                         
   7   1  20        536.64        581.17        28.33 o                         
   8   1  20        244.90        241.61         7.68 o                         
   9   1  20        114.80        118.33         5.40 o                         
  10   1  20         30.23         32.44         3.51 o                         
  11   1  20         28.71         30.87         2.97 o                         
  12   1  20         54.40         54.84         4.27 o                         
  13   1  20         50.80         41.30         2.61 o                         
   0   2  20       1046.39       1022.90        26.58 o                         
   1   2  20       2849.63       2720.21        48.23 o                         
   2   2  20         60.63         60.10         2.66 o                         
   3   2  20       1362.95       1413.72        24.26 o                         
   4   2  20        556.06        829.40       103.47 o                         
   5   2  20        364.57        341.59         8.80 o                         
   6   2  20         40.86         45.26         2.01 o                         
   7   2  20        193.39        182.63         4.87 o                         
   8   2  20         14.75         13.98         2.30 o                         
   9   2  20          0.96         -0.04         1.98 o                         
  10   2  20         77.50         75.57         3.22 o                         
  11   2  20        456.39        433.30        11.71 o                         
  12   2  20         73.51         79.79         2.66 o                         
   1   3  20        197.86        213.47         5.73 o                         
   2   3  20        903.48        915.06        25.04 o                         
   3   3  20        321.10        387.13        26.13 o                         
   4   3  20        181.92        426.56        91.15 o                         
   5   3  20        424.41        817.97       138.74 o                         
   6   3  20       1058.58       1160.96        31.13 o                         
   7   3  20        238.05        235.58        11.90 o                         
   8   3  20        252.70        246.68        10.85 o                         
   9   3  20         20.91         27.92         3.95 o                         
  10   3  20        389.50        372.24        20.52 o                         
  11   3  20        181.75        204.84        18.48 o                         
   0   4  20         74.31        121.87        20.65 o                         
   1   4  20         14.52          8.99         3.63 o                         
   2   4  20         25.83         97.43        29.40 o                         
   3   4  20         10.73        203.09        61.92 o                         
   4   4  20         27.64        431.50       128.35 o                         
   6   4  20        287.39        310.90        12.03 o                         
   7   4  20        143.48        163.82        15.30 o                         
   8   4  20         38.39         41.69         2.48 o                         
   9   4  20          7.38          2.47         1.59 o                         
   1   1  21        484.35        497.43         9.30 o                         
   2   1  21        405.29        345.47         6.74 o                         
   3   1  21        270.94        269.95         6.41 o                         
   4   1  21         38.18         34.21         1.47 o                         
   5   1  21        151.03        159.09         3.57 o                         
   6   1  21          5.25          1.53         2.12 o                         
   7   1  21         45.83         41.13         2.72 o                         
   8   1  21         11.75          8.43         2.88 o                         
   9   1  21          9.24          5.12         2.75 o                         
  10   1  21         63.98         56.07         3.82 o                         
  11   1  21          0.00         -0.89         2.16 o                         
  12   1  21          5.94          4.67         1.89 o                         
  13   1  21          0.00          2.29         1.31 o                         
   0   2  21       1905.62       1822.58        53.26 o                         
   1   2  21        288.56        264.90         7.69 o                         
   2   2  21         15.02         14.35         2.23 o                         
   3   2  21        307.16        343.61         7.82 o                         
   4   2  21       1122.20       1237.98        26.31 o                         
   5   2  21         74.29         67.85         3.43 o                         
   6   2  21         19.34         19.28         1.73 o                         
   7   2  21         33.19         39.61         2.11 o                         
   8   2  21        221.76        255.86         8.63 o                         
   9   2  21         31.91         39.71         2.23 o                         
  10   2  21          1.09          2.78         1.43 o                         
  11   2  21          0.82          1.38         1.22 o                         
  12   2  21          0.17          1.56         1.30 o                         
   1   3  21        164.48        163.46         6.07 o                         
   3   3  21        680.17        831.67        74.26 o                         
   4   3  21       1209.12       1345.40        72.81 o                         
   5   3  21          3.64          6.47         3.00 o                         
   6   3  21         14.23         21.83         3.48 o                         
   7   3  21        432.06        471.81        17.98 o                         
   8   3  21       1165.42       1250.09        86.49 o                         
   9   3  21          1.51         -2.66         1.92 o                         
  10   3  21          1.76          4.97         2.55 o                         
   0   4  21        154.20        388.65       146.54 o                         
   1   4  21         13.85        360.14       184.97 o                         
   5   4  21          0.56          1.85         1.80 o                         
   6   4  21         46.83         49.99         2.88 o                         
   7   4  21        281.59        309.99        11.81 o                         
   8   4  21        483.82        499.87        18.43 o                         
   0   0  22       1515.88       1350.50        41.75 o                         
   1   0  22        166.85        156.17         4.47 o                         
   2   0  22          8.53          8.64         1.64 o                         
   3   0  22        529.57        483.45        12.18 o                         
   4   0  22        372.47        364.32         9.61 o                         
   5   0  22       1152.47       1059.54        32.24 o                         
   6   0  22        114.39        131.48         7.93 o                         
   7   0  22        645.82        605.08        25.01 o                         
   8   0  22          0.01          1.40         3.82 o                         
   9   0  22        257.48        248.58        14.79 o                         
  10   0  22        231.01        217.61        13.00 o                         
  11   0  22         59.50         58.89         5.10 o                         
  12   0  22         14.59         14.66         2.68 o                         
   1   1  22       1301.39       1106.85        20.08 o                         
   2   1  22        302.43        290.33         5.86 o                         
   3   1  22        485.76        477.08         9.44 o                         
   4   1  22         82.03         81.80         2.31 o                         
   5   1  22        227.84        197.30         4.57 o                         
   6   1  22         18.72         21.39         2.14 o                         
   7   1  22         15.64         13.17         2.47 o                         
   8   1  22          3.81          1.97         2.70 o                         
   9   1  22        112.07        125.87         6.08 o                         
  10   1  22          5.49          8.16         2.34 o                         
  11   1  22         88.76         86.00         3.66 o                         
  12   1  22         19.48         15.55         2.61 o                         
   0   2  22         35.81         17.87         2.75 o                         
   1   2  22         24.53         17.13         1.96 o                         
   2   2  22        222.00        220.22         6.55 o                         
   3   2  22        414.13        404.19         9.93 o                         
   4   2  22         56.51         40.69         2.36 o                         
   5   2  22        353.67        372.69        10.39 o                         
   6   2  22        548.95        568.41        23.34 o                         
   7   2  22        146.94        158.66         5.99 o                         
   8   2  22          5.46          6.65         1.63 o                         
   9   2  22        180.65        173.23         6.10 o                         
  10   2  22         93.20         95.04         4.46 o                         
  11   2  22          6.55          5.48         1.53 o                         
   1   3  22        117.75        128.91         6.00 o                         
   3   3  22          1.80          0.99         3.35 o                         
   4   3  22         13.41         11.38         1.72 o                         
   5   3  22          0.00          0.60         1.52 o                         
   6   3  22        301.44        360.54        23.46 o                         
   7   3  22        144.28        142.99         6.26 o                         
   8   3  22          0.10          0.50         1.92 o                         
   9   3  22        164.61        186.50        10.71 o                         
  10   3  22        169.09        181.02        10.20 o                         
   1   4  22         10.91         11.71         3.92 o                         
   4   4  22         32.40         40.56         2.57 o                         
   5   4  22          0.06          1.01         1.62 o                         
   6   4  22        103.79         90.67         4.14 o                         
   7   4  22         49.89         51.46         2.61 o                         
   1   1  23        162.04        155.08         3.80 o                         
   2   1  23        552.11        486.33         9.21 o                         
   3   1  23        456.71        431.03         8.23 o                         
   4   1  23          7.37          7.25         1.47 o                         
   5   1  23         20.24         18.86         2.19 o                         
   6   1  23        453.21        460.78        16.90 o                         
   7   1  23        141.69        137.66         4.29 o                         
   8   1  23         27.42         26.95         1.79 o                         
   9   1  23        101.64        105.91         4.08 o                         
  10   1  23         85.68         94.38         3.31 o                         
  11   1  23          2.55          1.92         1.24 o                         
   0   2  23         12.03         15.99         2.75 o                         
   1   2  23        126.34        109.08         3.97 o                         
   2   2  23          0.33          2.66         1.67 o                         
   3   2  23         25.54         16.65         1.93 o                         
   4   2  23         19.33         26.78         3.10 o                         
   5   2  23         36.66         31.62         3.51 o                         
   6   2  23         20.13         21.35         2.57 o                         
   7   2  23          0.01          0.42         1.95 o                         
   8   2  23          6.82          9.18         1.93 o                         
   9   2  23         23.90         33.01         2.17 o                         
  10   2  23         65.92         65.99         2.74 o                         
   1   3  23         13.22          8.68         1.82 o                         
   2   3  23          3.55          1.56         1.70 o                         
   3   3  23          0.38          1.88         1.64 o                         
   4   3  23          0.37         -0.60         2.02 o                         
   5   3  23         50.67         53.30         3.23 o                         
   6   3  23          2.13          1.55         3.44 o                         
   7   3  23         34.59         37.73         4.08 o                         
   8   3  23         40.72         45.25         4.08 o                         
   9   3  23         54.81         54.94         4.08 o                         
   0   4  23          9.20          4.59         2.68 o                         
   1   4  23         11.95          9.82         2.93 o                         
   2   4  23          1.90          5.35         2.68 o                         
   3   4  23          1.17          4.59         2.68 o                         
   4   4  23          3.27          7.14         2.68 o                         
   5   4  23         34.98         47.04         3.82 o                         
   6   4  23          0.30          2.04         2.04 o                         
   0   0  24        278.01        221.72        12.06 o                         
   1   0  24         28.91         31.55         2.36 o                         
   2   0  24         47.09         42.66         2.28 o                         
   3   0  24        202.49        157.14         5.65 o                         
   4   0  24        646.00        592.91        16.74 o                         
   5   0  24        502.86        498.42        19.20 o                         
   6   0  24         27.53         29.70         4.78 o                         
   7   0  24        316.10        294.16         9.69 o                         
   8   0  24        642.28        631.11        23.89 o                         
   9   0  24        209.67        222.79        17.97 o                         
  10   0  24         62.34         60.88         2.74 o                         
  11   0  24         98.26         85.35         3.98 o                         
   1   1  24        139.80        104.34         2.89 o                         
   2   1  24         98.07         90.33         3.40 o                         
   3   1  24          5.52          2.51         1.40 o                         
   4   1  24          1.12          1.35         1.27 o                         
   5   1  24          5.48          2.65         1.59 o                         
   6   1  24        102.37        101.61         4.15 o                         
   7   1  24        121.74        130.30         4.97 o                         
   8   1  24        119.22        121.21         4.51 o                         
   9   1  24         70.96         77.58         5.29 o                         
  10   1  24        104.86        111.17         4.10 o                         
  11   1  24        233.60        228.42         7.24 o                         
   0   2  24         70.28         59.98         7.90 o                         
   1   2  24          0.21          2.44         1.68 o                         
   2   2  24        162.91        163.81         5.13 o                         
   3   2  24         56.90         62.71         2.75 o                         
   4   2  24         15.52         12.10         2.56 o                         
   5   2  24         22.58         26.46         2.88 o                         
   6   2  24        123.84        128.80         5.95 o                         
   7   2  24          4.32          6.78         2.21 o                         
   8   2  24          9.09          7.89         2.03 o                         
   9   2  24          1.86          2.23         1.67 o                         
  10   2  24         82.05         81.79         3.56 o                         
   1   3  24         49.56         59.05         3.65 o                         
   2   3  24          0.04          2.68         3.19 o                         
   3   3  24         42.18         49.72         4.59 o                         
   4   3  24         13.74         11.09         3.31 o                         
   5   3  24          4.47          4.84         3.19 o                         
   6   3  24        202.13        228.57        13.00 o                         
   7   3  24          5.34          5.61         2.68 o                         
   8   3  24          6.42          8.03         2.42 o                         
   0   4  24         10.29         18.74         2.80 o                         
   1   4  24          0.04          2.68         2.42 o                         
   2   4  24          7.61          9.94         2.55 o                         
   3   4  24          6.29         10.71         2.42 o                         
   4   4  24         68.81         74.45         4.97 o                         
   1   1  25         43.68         31.34         1.78 o                         
   2   1  25          0.43          1.24         1.37 o                         
   3   1  25         21.02         13.25         1.66 o                         
   4   1  25          0.00          0.55         1.51 o                         
   5   1  25         89.29         82.29         3.83 o                         
   6   1  25          0.01          0.72         2.00 o                         
   7   1  25          2.73          6.74         2.03 o                         
   8   1  25          1.58          1.46         1.75 o                         
   9   1  25        135.55        142.22         4.98 o                         
  10   1  25         13.05         10.17         1.41 o                         
   0   2  25         49.23         42.03         3.24 o                         
   1   2  25          0.52          3.32         1.63 o                         
   2   2  25         10.50         16.78         1.89 o                         
   3   2  25         11.96         20.14         2.15 o                         
   4   2  25         55.08         66.71         3.87 o                         
   5   2  25          0.00          3.53         2.16 o                         
   6   2  25         11.67         17.88         2.36 o                         
   7   2  25          2.71          3.10         1.85 o                         
   8   2  25         13.77         18.80         2.29 o                         
   9   2  25         62.76         60.23         3.89 o                         
   1   3  25        115.73        142.72         6.31 o                         
   2   3  25          1.94          2.26         2.55 o                         
   3   3  25         52.32         69.99         5.48 o                         
   4   3  25         13.53         39.52         4.08 o                         
   5   3  25          1.34          2.68         2.80 o                         
   6   3  25         41.80         50.74         4.21 o                         
   7   3  25          7.77          9.94         2.42 o                         
   0   0  26         26.08         48.53         5.23 o                         
   1   0  26          0.27          1.65         2.34 o                         
   2   0  26         41.92         40.78         2.30 o                         
   3   0  26          1.14          4.20         1.87 o                         
   4   0  26        131.93        164.97         5.93 o                         
   5   0  26          2.85          1.59         2.17 o                         
   6   0  26         74.74         81.82         4.30 o                         
   7   0  26         61.26         60.89         3.48 o                         
   8   0  26        284.51        306.58        11.89 o                         
   9   0  26          0.26          1.22         1.48 o                         
   1   1  26          3.13          1.28         1.34 o                         
   2   1  26         50.80         59.36         2.19 o                         
   3   1  26         13.24         13.84         1.41 o                         
   4   1  26         48.47         46.22         2.64 o                         
   5   1  26         10.44          4.42         1.89 o                         
   6   1  26          5.26          5.67         1.90 o                         
   7   1  26          0.73          0.85         1.65 o                         
   8   1  26          5.52          5.62         1.58 o                         
   9   1  26         12.39         20.74         1.59 o                         
   0   2  26         98.58         87.72         4.60 o                         
   1   2  26         35.18         23.84         1.65 o                         
   2   2  26          8.71         14.34         2.00 o                         
   3   2  26         35.27         26.34         3.25 o                         
   4   2  26         44.13         43.70         3.01 o                         
   5   2  26          8.42         17.32         2.25 o                         
   6   2  26         24.22         34.89         2.52 o                         
   7   2  26          1.78          2.47         1.58 o                         
   8   2  26          3.90          1.76         1.25 o                         
   1   3  26          3.68          2.24         1.89 o                         
   2   3  26         66.30        106.19         7.01 o                         
   3   3  26          1.40          5.61         2.93 o                         
   4   3  26         22.28         22.44         3.19 o                         
   5   3  26         32.63         68.58         4.97 o                         
   1   1  27         29.52         36.37         1.70 o                         
   2   1  27         37.06         37.34         1.69 o                         
   3   1  27         58.39         73.26         3.15 o                         
   4   1  27          8.34          5.89         1.82 o                         
   5   1  27          1.13          2.45         1.65 o                         
   6   1  27         44.15         46.80         2.47 o                         
   7   1  27         15.25         19.37         1.73 o                         
   8   1  27          1.42          1.15         1.27 o                         
   0   2  27          6.70          8.51         1.76 o                         
   1   2  27         72.20         96.16         2.67 o                         
   2   2  27          0.10          1.12         1.45 o                         
   3   2  27          0.67          1.38         1.59 o                         
   4   2  27          2.81          4.68         1.83 o                         
   5   2  27         29.01         40.77         2.61 o                         
   6   2  27          6.06          6.29         1.52 o                         
   1   3  27         11.46         13.64         2.68 o                         
   2   3  27          1.65          0.13         2.42 o                         
   3   3  27         46.00         84.39         5.61 o                         
   0   0  28          1.75         -0.49         1.86 o                         
   1   0  28          2.01          0.39         1.67 o                         
   2   0  28         45.27         58.44         2.75 o                         
   3   0  28         35.53         52.77         3.19 o                         
   4   0  28          0.52          1.67         2.17 o                         
   5   0  28          2.44          1.02         1.58 o                         
   6   0  28        101.05        125.54         5.35 o                         
   7   0  28         45.38         71.26         5.10 o                         
   1   1  28         46.94         56.57         1.95 o                         
   2   1  28          4.31          6.40         1.42 o                         
   3   1  28          9.55         12.03         2.16 o                         
   4   1  28          3.62          1.24         1.55 o                         
   5   1  28         20.29         25.05         1.88 o                         
   6   1  28         15.99         19.69         1.66 o                         
   0   2  28         20.71         23.17         2.25 o                         
   1   2  28         77.93         85.52         2.88 o                         
   2   2  28         10.59         11.05         1.55 o                         
   3   2  28         51.63         55.54         2.50 o                         
   4   2  28          2.38          2.82         1.48 o                         
   5   2  28          8.67         11.99         1.26 o                         
   1   1  29         36.73         49.34         1.91 o                         
   2   1  29         14.44         27.53         1.87 o                         
   3   1  29         26.57         37.84         2.10 o                         
   4   1  29         84.81        107.83         4.89 o                         
   5   1  29         32.01         42.73         2.73 o                         
   0   2  29         24.64         30.08         2.93 o                         
   2   2  29         23.37         37.29         2.30 o                         
   0   0  30         18.94         28.56         3.44 o                         
   1   0  30        227.80        268.60        14.91 o                         
   2   0  30         73.69        126.59         7.78 o                         
   3   0  30        135.64        165.85         9.69 o                         
   1   1  30          3.07          2.71         1.76 o                         
   2   1  30        152.51        243.62         7.68 o                         
                                                                                
